# Supplementary material for: Bis(μ-quinoline-2-carboxyl­ato)-κ3 N,O:O;κ3 O:N,O-bis­[(acetato-κ2 O,O′)(methanol-κO)lead(II)]
Source: Acta Crystallogr Sect E Struct Rep Online. 2010 Jul 17;66(Pt 8):m963. doi: 10.1107/S1600536810027777 (PMC3007209; doi:10.1107/S1600536810027777)
Supplement: Supplementary file 1 [file e-66-0m963-sup1.cif]

##############################################################################
###                                                                        ###
###        Electronic paper (Acta Crystallographica Section E)             ###
###                                                                        ###
##############################################################################
#                                                                            #
# This CIF contains the data in a paper accepted for publication in Acta     #
# Crystallographica Section E. It conforms to the requirements of Notes      #
# for Authors for Section E, and has been peer reviewed under the auspices   #
# of the IUCr Commission on Journals.                                        #
#                                                                            #
# Full details of the Crystallographic Information File format               #
# are given in the paper "The Crystallographic Information File (CIF):       #
# a New Standard Archive File for Crystallography" by S. R. Hall, F. H.      #
# Allen and I. D. Brown [Acta Cryst. (1991), A47, 655-685].                  #
#                                                                            #
# The current version of the core CIF dictionary is obtainable from          #
# ftp://ftp.iucr.org/pub/cif_core.dic. The current version number is 2.4.    #
#                                                                            #
# Software is freely available for graphical display of the structure(s) in  #
# this CIF.  For information consult the CIF home page http://www.iucr.org/  #
# cif/home.html                                                              #
#                                                                            #
# This file may be used for bona fide research purposes within the           #
# scientific community so long as proper attribution is given to the journal # 
# article from which it was obtained.                                        #
#                                                                            #
##############################################################################
                                             
data_global
_audit_creation_method     SHELXL-97
_journal_date_recd_electronic     2010-07-11
_journal_date_accepted     2010-07-13
_journal_name_full     'Acta Crystallographica, Section E'
_journal_year     2010
_journal_volume     66
_journal_issue      8
_journal_page_first     m963
_journal_page_last     m963
_journal_paper_category     QM
_journal_coeditor_code     XU2798
_publ_contact_author
;
     Dr. Seik Weng Ng
     Department of Chemistry
     University of Malaya
     50603 Kuala Lumpur
     Malaysia
;
_publ_contact_author_email     seikweng@um.edu.my
_publ_contact_author_fax     '03 7967 4193'
_publ_contact_author_phone     '03 7967 6778'
_publ_section_title
;\
Bis(\m-quinoline-2-carboxylato)-\k^3^<i>N</i>,<i>O</i>:<i>O</i>;\k^3^<i>O</i>:\
<i>N</i>,<i>O</i>-bis[(acetato-\k^2^<i>O</i>,<i>O</i>')(methanol-\k<i>O</i>)\
lead(II)]
;
loop_
    _publ_author_name
    _publ_author_address
    'Mohammadnezhad, Gholamhossein'
;
Department of Chemistry
General Campus
Shahid Beheshti University
Tehran 1983963113
Iran
;
    'Ghanbarpour, Ali Reza'
;
Department of Chemistry
General Campus
Shahid Beheshti University
Tehran 1983963113
Iran
;
    'Amini, Mostafa M.'
;
Department of Chemistry
General Campus
Shahid Beheshti University
Tehran 1983963113
Iran
;
    'Ng, Seik Weng'
;
Department of Chemistry
University of Malaya
50603 Kuala Lumpur
Malaysia
;
_publ_section_synopsis     .
data_I
_audit_creation_method     SHELXL-97
_chemical_name_systematic
;
Bis(\m-quinoline-2-carboxylato)-
\k^3^<i>N</i>,<i>O</i>:<i>O</i>;\k^3^<i>O</i>:<i>N</i>,<i>O</i>-bis[(acetato-
\k^2^<i>O</i>,<i>O</i>')(methanol-\k<i>O</i>)lead(II)]
;
_chemical_name_common     ?
_chemical_formula_moiety     'C26 H26 N2 O10 Pb2'
_chemical_formula_sum     'C26 H26 N2 O10 Pb2'
_chemical_formula_iupac     '[Pb2 (C10 H6 N O2)2 (C2 H3 O2)2 (C H4 O)2]'
_chemical_formula_weight     940.87
_chemical_melting_point     ?
_symmetry_cell_setting     monoclinic
_symmetry_space_group_name_H-M     'P 21/c'
_symmetry_space_group_name_Hall     '-P 2ybc'
loop_
    _symmetry_equiv_pos_as_xyz
    'x, y, z'
    '-x, y+1/2, -z+1/2'
    '-x, -y, -z'
    'x, -y-1/2, z-1/2'
_cell_length_a     7.3197(3)
_cell_length_b     8.3065(4)
_cell_length_c     23.3247(10)
_cell_angle_alpha     90.00
_cell_angle_beta     90.3970(10)
_cell_angle_gamma     90.00
_cell_volume     1418.13(11)
_cell_formula_units_Z     2
_cell_measurement_reflns_used     8885
_cell_measurement_theta_min     2.6
_cell_measurement_theta_max     28.3
_cell_measurement_temperature     100(2)
_exptl_crystal_description     Block
_exptl_crystal_colour     Colorless
_exptl_crystal_size_max     0.25
_exptl_crystal_size_mid     0.15
_exptl_crystal_size_min     0.10
_exptl_crystal_density_diffrn     2.203
_exptl_crystal_density_meas     ?
_exptl_crystal_density_method     'not measured'
_exptl_crystal_F_000     880
_exptl_absorpt_coefficient_mu     11.914
_exptl_absorpt_correction_type     multi-scan
_exptl_absorpt_process_details     '(SADABS; Sheldrick, 1996)'
_exptl_absorpt_correction_T_min     0.1546
_exptl_absorpt_correction_T_max     0.3821
_diffrn_ambient_temperature     100(2)
_diffrn_radiation_type     MoK\a
_diffrn_radiation_wavelength     0.71073
_diffrn_radiation_source     'fine-focus sealed tube'
_diffrn_radiation_monochromator     graphite
_diffrn_measurement_device_type     'Bruker SMART APEX diffractometer'
_diffrn_measurement_method     '\w scans'
_diffrn_detector_area_resol_mean     ?
_diffrn_reflns_number     13298
_diffrn_reflns_av_R_equivalents     0.0247
_diffrn_reflns_av_sigmaI/netI     0.0209
_diffrn_reflns_theta_min     1.75
_diffrn_reflns_theta_max     27.50
_diffrn_reflns_theta_full     27.50
_diffrn_measured_fraction_theta_max     0.999
_diffrn_measured_fraction_theta_full     0.999
_diffrn_reflns_limit_h_min     -9
_diffrn_reflns_limit_h_max     9
_diffrn_reflns_limit_k_min     -10
_diffrn_reflns_limit_k_max     10
_diffrn_reflns_limit_l_min     -30
_diffrn_reflns_limit_l_max     29
_diffrn_standards_number     0
_diffrn_standards_interval_count     0
_diffrn_standards_interval_time     0
_diffrn_standards_decay_%     0
_reflns_number_total     3267
_reflns_number_gt     3055
_reflns_threshold_expression     I>2\s(I)
_refine_ls_structure_factor_coef     Fsqd
_refine_ls_matrix_type     full
_refine_ls_R_factor_all     0.0212
_refine_ls_R_factor_gt     0.0189
_refine_ls_wR_factor_gt     0.0479
_refine_ls_wR_factor_ref     0.0487
_refine_ls_goodness_of_fit_ref     1.057
_refine_ls_restrained_S_all     1.057
_refine_ls_number_reflns     3267
_refine_ls_number_parameters     186
_refine_ls_number_restraints     1
_refine_ls_hydrogen_treatment     mixed
_refine_ls_weighting_scheme     calc
_refine_ls_weighting_details
         'calc w=1/[\s^2^(Fo^2^)+(0.0252P)^2^+2.8416P] where P=(Fo^2^+2Fc^2^)/3'
_atom_sites_solution_hydrogens     geom
_atom_sites_solution_primary     direct
_atom_sites_solution_secondary     difmap
_refine_ls_shift/su_max     0.001
_refine_ls_shift/su_mean     0.001
_refine_diff_density_max     1.651
_refine_diff_density_min     -1.430
_refine_ls_extinction_method     none
_refine_ls_extinction_coef     ?
loop_
    _atom_type_symbol
    _atom_type_description
    _atom_type_scat_dispersion_real
    _atom_type_scat_dispersion_imag
    _atom_type_scat_source
    'C' 'C' 0.0033 0.0016
                         'International Tables Vol C Tables 4.2.6.8 and 6.1.1.4'
    'H' 'H' 0.0000 0.0000
                         'International Tables Vol C Tables 4.2.6.8 and 6.1.1.4'
    'N' 'N' 0.0061 0.0033
                         'International Tables Vol C Tables 4.2.6.8 and 6.1.1.4'
    'O' 'O' 0.0106 0.0060
                         'International Tables Vol C Tables 4.2.6.8 and 6.1.1.4'
    'Pb' 'Pb' -3.3944 10.1111
                         'International Tables Vol C Tables 4.2.6.8 and 6.1.1.4'
_computing_data_collection     'APEX2 (Bruker, 2009)'
_computing_cell_refinement     'SAINT (Bruker, 2009)'
_computing_data_reduction     'SAINT (Bruker, 2009)'
_computing_structure_solution     'SHELXS97 (Sheldrick, 2008)'
_computing_structure_refinement     'SHELXL97 (Sheldrick, 2008)'
_computing_molecular_graphics     'X-SEED (Barbour, 2001)'
_computing_publication_material     'publCIF (Westrip, 2010)'
loop_
    _atom_site_type_symbol
    _atom_site_label
    _atom_site_fract_x
    _atom_site_fract_y
    _atom_site_fract_z
    _atom_site_U_iso_or_equiv
    _atom_site_adp_type
    _atom_site_calc_flag
    _atom_site_refinement_flags
    _atom_site_occupancy
    _atom_site_disorder_assembly
    _atom_site_disorder_group
    Pb Pb1 0.271223(16) 0.534286(15) 0.449130(5) 0.01353(5) Uani d . 1 . .
    O O1 0.5946(3) 0.5505(3) 0.45723(11) 0.0199(5) Uani d . 1 . .
    O O2 0.8654(3) 0.6518(3) 0.43362(11) 0.0240(6) Uani d . 1 . .
    O O3 0.3648(4) 0.2628(4) 0.43453(12) 0.0313(7) Uani d . 1 . .
    O O4 0.1736(4) 0.3174(3) 0.36464(12) 0.0294(6) Uani d . 1 . .
    O O5 0.3561(4) 0.8211(4) 0.49639(12) 0.0284(6) Uani d D 1 . .
    H H5 0.454(4) 0.818(7) 0.515(2) 0.043 Uiso d D 1 . .
    N N1 0.4435(4) 0.6512(3) 0.35907(12) 0.0142(5) Uani d . 1 . .
    C C1 0.7022(4) 0.6278(4) 0.42410(14) 0.0158(7) Uani d . 1 . .
    C C2 0.6171(4) 0.6881(4) 0.36843(14) 0.0154(6) Uani d . 1 . .
    C C3 0.7256(5) 0.7731(5) 0.32939(16) 0.0212(7) Uani d . 1 . .
    H H3 0.8477 0.8020 0.3389 0.025 Uiso calc R 1 . .
    C C4 0.6514(5) 0.8138(5) 0.27705(17) 0.0247(8) Uani d . 1 . .
    H H4 0.7230 0.8689 0.2495 0.030 Uiso calc R 1 . .
    C C5 0.4697(5) 0.7735(4) 0.26467(15) 0.0185(7) Uani d . 1 . .
    C C6 0.3834(5) 0.8108(5) 0.21153(16) 0.0252(8) Uani d . 1 . .
    H H6 0.4512 0.8628 0.1823 0.030 Uiso calc R 1 . .
    C C7 0.2051(6) 0.7731(5) 0.20205(15) 0.0251(8) Uani d . 1 . .
    H H7 0.1489 0.8001 0.1665 0.030 Uiso calc R 1 . .
    C C8 0.1033(5) 0.6945(5) 0.24449(15) 0.0238(8) Uani d . 1 . .
    H H8 -0.0207 0.6672 0.2371 0.029 Uiso calc R 1 . .
    C C9 0.1807(5) 0.6563(5) 0.29670(15) 0.0200(7) Uani d . 1 . .
    H H9 0.1099 0.6046 0.3253 0.024 Uiso calc R 1 . .
    C C10 0.3661(5) 0.6944(4) 0.30758(14) 0.0152(6) Uani d . 1 . .
    C C11 0.2681(5) 0.2208(5) 0.39130(15) 0.0213(7) Uani d . 1 . .
    C C12 0.2797(8) 0.0481(5) 0.3721(2) 0.0366(11) Uani d . 1 . .
    H H12A 0.1787 0.0246 0.3456 0.055 Uiso calc R 1 . .
    H H12B 0.2717 -0.0229 0.4056 0.055 Uiso calc R 1 . .
    H H12C 0.3962 0.0302 0.3527 0.055 Uiso calc R 1 . .
    C C13 0.2189(7) 0.8980(7) 0.5289(2) 0.0478(13) Uani d . 1 . .
    H H13A 0.0984 0.8608 0.5160 0.072 Uiso calc R 1 . .
    H H13B 0.2276 1.0148 0.5237 0.072 Uiso calc R 1 . .
    H H13C 0.2356 0.8717 0.5696 0.072 Uiso calc R 1 . .
loop_
    _atom_site_aniso_label
    _atom_site_aniso_U_11
    _atom_site_aniso_U_22
    _atom_site_aniso_U_33
    _atom_site_aniso_U_12
    _atom_site_aniso_U_13
    _atom_site_aniso_U_23
    Pb1 0.00951(7) 0.01915(8) 0.01191(7) 0.00240(5) -0.00103(4) 0.00037(5)
    O1 0.0138(12) 0.0310(15) 0.0148(12) 0.0017(10) -0.0010(9) 0.0060(10)
    O2 0.0141(12) 0.0336(15) 0.0244(13) -0.0003(11) -0.0035(10) 0.0041(11)
    O3 0.0334(16) 0.0291(15) 0.0313(15) 0.0141(13) -0.0169(12) -0.0117(12)
    O4 0.0368(16) 0.0248(14) 0.0264(14) 0.0051(13) -0.0145(12) -0.0018(12)
    O5 0.0276(15) 0.0275(14) 0.0300(15) 0.0107(12) -0.0137(12) -0.0051(12)
    N1 0.0136(13) 0.0167(14) 0.0123(13) 0.0012(11) -0.0002(10) 0.0004(11)
    C1 0.0140(15) 0.0187(17) 0.0147(15) 0.0024(13) -0.0004(12) -0.0010(13)
    C2 0.0140(15) 0.0158(16) 0.0164(16) 0.0025(13) 0.0001(12) -0.0024(13)
    C3 0.0126(16) 0.0240(18) 0.0270(19) -0.0014(14) 0.0025(14) 0.0049(15)
    C4 0.0204(18) 0.0270(19) 0.0269(19) 0.0012(16) 0.0050(15) 0.0112(16)
    C5 0.0208(17) 0.0197(17) 0.0151(16) 0.0040(14) 0.0011(13) 0.0045(13)
    C6 0.029(2) 0.030(2) 0.0169(17) 0.0070(17) 0.0022(15) 0.0094(15)
    C7 0.028(2) 0.034(2) 0.0130(17) 0.0087(17) -0.0044(14) 0.0041(15)
    C8 0.0205(18) 0.033(2) 0.0176(17) 0.0043(16) -0.0045(14) -0.0012(15)
    C9 0.0181(17) 0.0249(18) 0.0171(16) 0.0017(14) -0.0004(13) 0.0005(14)
    C10 0.0163(16) 0.0159(16) 0.0135(15) 0.0049(13) 0.0007(12) -0.0016(12)
    C11 0.0220(18) 0.0237(19) 0.0182(17) 0.0009(15) -0.0047(14) 0.0001(14)
    C12 0.055(3) 0.023(2) 0.032(2) 0.0088(19) -0.012(2) -0.0055(17)
    C13 0.047(3) 0.047(3) 0.049(3) 0.022(3) -0.006(2) -0.013(3)
loop_
    _geom_bond_atom_site_label_1
    _geom_bond_atom_site_label_2
    _geom_bond_site_symmetry_2
    _geom_bond_distance
    _geom_bond_publ_flag
    Pb1 O1 . 2.377(3) yes
    Pb1 O1 3_666 2.490(2) yes
    Pb1 O2 1_455 3.145(3) yes
    Pb1 O3 . 2.382(3) yes
    Pb1 O4 . 2.761(3) yes
    Pb1 O5 . 2.696(3) yes
    Pb1 N1 . 2.643(3) yes
    O1 C1 . 1.280(4) ?
    O2 C1 . 1.230(4) ?
    O3 C11 . 1.276(4) ?
    O4 C11 . 1.226(4) ?
    O5 C13 . 1.416(6) ?
    O5 H5 . 0.84(4) ?
    N1 C2 . 1.324(4) ?
    N1 C10 . 1.372(4) ?
    C1 C2 . 1.521(5) ?
    C2 C3 . 1.403(5) ?
    C3 C4 . 1.375(5) ?
    C3 H3 . 0.9500 ?
    C4 C5 . 1.400(5) ?
    C4 H4 . 0.9500 ?
    C5 C10 . 1.421(5) ?
    C5 C6 . 1.422(5) ?
    C6 C7 . 1.359(6) ?
    C6 H6 . 0.9500 ?
    C7 C8 . 1.404(5) ?
    C7 H7 . 0.9500 ?
    C8 C9 . 1.376(5) ?
    C8 H8 . 0.9500 ?
    C9 C10 . 1.415(5) ?
    C9 H9 . 0.9500 ?
    C11 C12 . 1.505(5) ?
    C12 H12A . 0.9800 ?
    C12 H12B . 0.9800 ?
    C12 H12C . 0.9800 ?
    C13 H13A . 0.9800 ?
    C13 H13B . 0.9800 ?
    C13 H13C . 0.9800 ?
loop_
    _geom_angle_atom_site_label_1
    _geom_angle_atom_site_label_2
    _geom_angle_atom_site_label_3
    _geom_angle_site_symmetry_1
    _geom_angle_site_symmetry_3
    _geom_angle
    _geom_angle_publ_flag
    O1 Pb1 O3 . . 77.17(10) ?
    O1 Pb1 O1 . 3_666 63.88(10) ?
    O3 Pb1 O1 . 3_666 75.27(9) ?
    O1 Pb1 N1 . . 64.02(8) ?
    O3 Pb1 N1 . . 95.46(10) ?
    O1 Pb1 N1 3_666 . 127.85(8) ?
    O1 Pb1 O5 . . 71.99(9) ?
    O3 Pb1 O5 . . 146.04(8) ?
    O1 Pb1 O5 3_666 . 78.63(8) ?
    N1 Pb1 O5 . . 83.70(9) ?
    O1 Pb1 O4 . . 110.27(9) ?
    O3 Pb1 O4 . . 49.71(8) ?
    O1 Pb1 O4 3_666 . 122.70(8) ?
    N1 Pb1 O4 . . 78.17(9) ?
    O5 Pb1 O4 . . 157.89(8) ?
    O1 Pb1 O2 . 3_666 105.53(7) ?
    O3 Pb1 O2 . 3_666 76.37(9) ?
    O1 Pb1 O2 3_666 3_666 42.37(7) ?
    N1 Pb1 O2 . 3_666 168.31(8) ?
    O5 Pb1 O2 . 3_666 98.35(8) ?
    O4 Pb1 O2 . 3_666 101.97(8) ?
    C1 O1 Pb1 . . 126.7(2) ?
    C1 O1 Pb1 . 3_666 115.5(2) ?
    Pb1 O1 Pb1 . 3_666 116.12(10) ?
    C11 O3 Pb1 . . 102.3(2) ?
    C11 O4 Pb1 . . 85.6(2) ?
    C13 O5 Pb1 . . 117.1(3) ?
    C13 O5 H5 . . 110(4) ?
    Pb1 O5 H5 . . 112(4) ?
    C2 N1 C10 . . 118.3(3) ?
    C2 N1 Pb1 . . 114.6(2) ?
    C10 N1 Pb1 . . 126.5(2) ?
    O2 C1 O1 . . 125.0(3) ?
    O2 C1 C2 . . 119.5(3) ?
    O1 C1 C2 . . 115.5(3) ?
    N1 C2 C3 . . 123.8(3) ?
    N1 C2 C1 . . 116.9(3) ?
    C3 C2 C1 . . 119.3(3) ?
    C4 C3 C2 . . 118.6(3) ?
    C4 C3 H3 . . 120.7 ?
    C2 C3 H3 . . 120.7 ?
    C3 C4 C5 . . 119.6(3) ?
    C3 C4 H4 . . 120.2 ?
    C5 C4 H4 . . 120.2 ?
    C4 C5 C10 . . 118.4(3) ?
    C4 C5 C6 . . 122.9(3) ?
    C10 C5 C6 . . 118.6(3) ?
    C7 C6 C5 . . 120.8(4) ?
    C7 C6 H6 . . 119.6 ?
    C5 C6 H6 . . 119.6 ?
    C6 C7 C8 . . 120.4(3) ?
    C6 C7 H7 . . 119.8 ?
    C8 C7 H7 . . 119.8 ?
    C9 C8 C7 . . 120.9(4) ?
    C9 C8 H8 . . 119.5 ?
    C7 C8 H8 . . 119.5 ?
    C8 C9 C10 . . 119.7(3) ?
    C8 C9 H9 . . 120.2 ?
    C10 C9 H9 . . 120.2 ?
    N1 C10 C9 . . 119.2(3) ?
    N1 C10 C5 . . 121.2(3) ?
    C9 C10 C5 . . 119.5(3) ?
    O4 C11 O3 . . 122.0(4) ?
    O4 C11 C12 . . 120.4(3) ?
    O3 C11 C12 . . 117.6(3) ?
    C11 C12 H12A . . 109.5 ?
    C11 C12 H12B . . 109.5 ?
    H12A C12 H12B . . 109.5 ?
    C11 C12 H12C . . 109.5 ?
    H12A C12 H12C . . 109.5 ?
    H12B C12 H12C . . 109.5 ?
    O5 C13 H13A . . 109.5 ?
    O5 C13 H13B . . 109.5 ?
    H13A C13 H13B . . 109.5 ?
    O5 C13 H13C . . 109.5 ?
    H13A C13 H13C . . 109.5 ?
    H13B C13 H13C . . 109.5 ?
loop_
    _geom_torsion_atom_site_label_1
    _geom_torsion_atom_site_label_2
    _geom_torsion_atom_site_label_3
    _geom_torsion_atom_site_label_4
    _geom_torsion_site_symmetry_1
    _geom_torsion_site_symmetry_2
    _geom_torsion_site_symmetry_3
    _geom_torsion_site_symmetry_4
    _geom_torsion
    _geom_torsion_publ_flag
    O3 Pb1 O1 C1 . . . . 116.0(3) ?
    O1 Pb1 O1 C1 3_666 . . . -164.3(3) ?
    N1 Pb1 O1 C1 . . . . 13.3(3) ?
    O5 Pb1 O1 C1 . . . . -78.4(3) ?
    O4 Pb1 O1 C1 . . . . 78.3(3) ?
    O2 Pb1 O1 C1 3_666 . . . -172.3(3) ?
    O3 Pb1 O1 Pb1 . . . 3_666 -79.70(12) ?
    O1 Pb1 O1 Pb1 3_666 . . 3_666 0.0 ?
    N1 Pb1 O1 Pb1 . . . 3_666 177.62(15) ?
    O5 Pb1 O1 Pb1 . . . 3_666 85.90(12) ?
    O4 Pb1 O1 Pb1 . . . 3_666 -117.41(11) ?
    O2 Pb1 O1 Pb1 3_666 . . 3_666 -8.01(13) ?
    O1 Pb1 O3 C11 . . . . -134.9(3) ?
    O1 Pb1 O3 C11 3_666 . . . 159.2(3) ?
    N1 Pb1 O3 C11 . . . . -73.1(3) ?
    O5 Pb1 O3 C11 . . . . -159.9(2) ?
    O4 Pb1 O3 C11 . . . . -3.6(2) ?
    O2 Pb1 O3 C11 3_666 . . . 115.4(3) ?
    O1 Pb1 O4 C11 . . . . 55.1(2) ?
    O3 Pb1 O4 C11 . . . . 3.7(2) ?
    O1 Pb1 O4 C11 3_666 . . . -16.2(3) ?
    N1 Pb1 O4 C11 . . . . 111.5(2) ?
    O5 Pb1 O4 C11 . . . . 147.1(3) ?
    O2 Pb1 O4 C11 3_666 . . . -56.6(2) ?
    O1 Pb1 O5 C13 . . . . -157.6(3) ?
    O3 Pb1 O5 C13 . . . . -131.9(3) ?
    O1 Pb1 O5 C13 3_666 . . . -91.6(3) ?
    N1 Pb1 O5 C13 . . . . 137.7(3) ?
    O4 Pb1 O5 C13 . . . . 102.7(4) ?
    O2 Pb1 O5 C13 3_666 . . . -53.9(3) ?
    O1 Pb1 N1 C2 . . . . -12.5(2) ?
    O3 Pb1 N1 C2 . . . . -85.3(2) ?
    O1 Pb1 N1 C2 3_666 . . . -9.8(3) ?
    O5 Pb1 N1 C2 . . . . 60.5(2) ?
    O4 Pb1 N1 C2 . . . . -132.2(2) ?
    O2 Pb1 N1 C2 3_666 . . . -40.3(5) ?
    O1 Pb1 N1 C10 . . . . 176.1(3) ?
    O3 Pb1 N1 C10 . . . . 103.2(3) ?
    O1 Pb1 N1 C10 3_666 . . . 178.8(2) ?
    O5 Pb1 N1 C10 . . . . -110.9(3) ?
    O4 Pb1 N1 C10 . . . . 56.4(3) ?
    O2 Pb1 N1 C10 3_666 . . . 148.3(3) ?
    Pb1 O1 C1 O2 . . . . 169.7(3) ?
    Pb1 O1 C1 O2 3_666 . . . 5.3(4) ?
    Pb1 O1 C1 C2 . . . . -12.1(4) ?
    Pb1 O1 C1 C2 3_666 . . . -176.6(2) ?
    C10 N1 C2 C3 . . . . 2.0(5) ?
    Pb1 N1 C2 C3 . . . . -170.2(3) ?
    C10 N1 C2 C1 . . . . -175.7(3) ?
    Pb1 N1 C2 C1 . . . . 12.1(4) ?
    O2 C1 C2 N1 . . . . 176.4(3) ?
    O1 C1 C2 N1 . . . . -1.8(5) ?
    O2 C1 C2 C3 . . . . -1.3(5) ?
    O1 C1 C2 C3 . . . . -179.6(3) ?
    N1 C2 C3 C4 . . . . -3.5(6) ?
    C1 C2 C3 C4 . . . . 174.1(3) ?
    C2 C3 C4 C5 . . . . 1.7(6) ?
    C3 C4 C5 C10 . . . . 1.4(6) ?
    C3 C4 C5 C6 . . . . -179.8(4) ?
    C4 C5 C6 C7 . . . . -178.2(4) ?
    C10 C5 C6 C7 . . . . 0.6(6) ?
    C5 C6 C7 C8 . . . . -0.8(6) ?
    C6 C7 C8 C9 . . . . 1.0(6) ?
    C7 C8 C9 C10 . . . . -1.0(6) ?
    C2 N1 C10 C9 . . . . -180.0(3) ?
    Pb1 N1 C10 C9 . . . . -8.8(4) ?
    C2 N1 C10 C5 . . . . 1.4(5) ?
    Pb1 N1 C10 C5 . . . . 172.5(2) ?
    C8 C9 C10 N1 . . . . -177.9(3) ?
    C8 C9 C10 C5 . . . . 0.8(5) ?
    C4 C5 C10 N1 . . . . -3.0(5) ?
    C6 C5 C10 N1 . . . . 178.1(3) ?
    C4 C5 C10 C9 . . . . 178.3(3) ?
    C6 C5 C10 C9 . . . . -0.6(5) ?
    Pb1 O4 C11 O3 . . . . -6.2(4) ?
    Pb1 O4 C11 C12 . . . . 176.4(4) ?
    Pb1 O3 C11 O4 . . . . 7.4(5) ?
    Pb1 O3 C11 C12 . . . . -175.2(3) ?
loop_
    _geom_hbond_atom_site_label_D
    _geom_hbond_atom_site_label_H
    _geom_hbond_atom_site_label_A
    _geom_hbond_site_symmetry_A
    _geom_hbond_distance_DH
    _geom_hbond_distance_HA
    _geom_hbond_distance_DA
    _geom_hbond_angle_DHA
    _geom_hbond_publ_flag
    O5 H5 O3 3_666 0.84(4) 1.89(4) 2.685(4) 158(5) yes
