# Supplementary material for: Bis(μ-quinoline-2-carboxyl­ato)-κ3 N,O:O;κ3 O:N,O-bis­[(acetato-κ2 O,O′)(methanol-κO)lead(II)]
Source: Acta Crystallogr Sect E Struct Rep Online. 2010 Jul 17;66(Pt 8):m963. doi: 10.1107/S1600536810027777 (PMC3007209; doi:10.1107/S1600536810027777)
Supplement: Supplementary file 2 [file e-66-0m963-Isup2.hkl]

# 
# h,k,l, Fc-squared, Fo-squared, sigma(Fo-squared) and status flag 
# 
data_I
_shelx_title '  P21/c' 
_shelx_refln_list_code          4 
_shelx_F_calc_maximum      367.59 
_exptl_crystal_F_000       880.00 
_reflns_d_resolution_high  0.7697 
 
loop_ 
 _symmetry_equiv_pos_as_xyz 
 'x, y, z' 
 '-x, y+1/2, -z+1/2' 
 '-x, -y, -z' 
 'x, -y-1/2, z-1/2' 
 
_cell_length_a     7.3197 
_cell_length_b     8.3065 
_cell_length_c    23.3247 
_cell_angle_alpha  90.000 
_cell_angle_beta   90.397 
_cell_angle_gamma  90.000 
 
_shelx_F_squared_multiplier     1.000 
 
loop_ 
 _refln_index_h 
 _refln_index_k 
 _refln_index_l 
 _refln_F_squared_calc 
 _refln_F_squared_meas 
 _refln_F_squared_sigma 
 _refln_observed_status 
   1   0   0    22771.69    22895.95    521.41 o 
   2   0   0   135125.72   128745.10   2059.45 o 
   3   0   0    11859.09    12456.25    214.35 o 
   4   0   0    19420.63    19005.78    323.19 o 
   5   0   0    11033.61    11692.94    211.83 o 
   6   0   0    15587.31    15822.26    282.88 o 
   7   0   0    16861.15    17813.58    390.57 o 
   8   0   0     6587.54     6704.36    183.48 o 
   9   0   0    15831.24    15344.67    484.65 o 
   1   1   0      792.09      923.23     15.38 o 
   2   1   0       43.13      213.29     16.33 o 
   3   1   0      253.10      274.61     15.79 o 
   4   1   0       79.82      206.79     17.88 o 
   5   1   0     2383.32     2418.07     51.78 o 
   6   1   0      265.18      247.17     30.15 o 
   7   1   0       57.62       53.01     24.02 o 
   8   1   0       40.67       79.69     37.66 o 
   9   1   0       19.90       -0.53     50.48 o 
   0   2   0     7422.54     7272.73    124.98 o 
   1   2   0       25.67      130.77     12.17 o 
   2   2   0    42184.05    42441.36    485.79 o 
   3   2   0     6135.97     6123.60     98.97 o 
   4   2   0    41553.85    40500.86    528.65 o 
   5   2   0    12448.69    11877.16    152.89 o 
   6   2   0    16489.08    16388.29    207.68 o 
   7   2   0    16008.05    15725.59    249.25 o 
   8   2   0     2408.81     2603.33     77.64 o 
   9   2   0     9563.37     9803.86    324.54 o 
   1   3   0    24761.62    24464.55    284.24 o 
   2   3   0     1444.84     1405.21     26.69 o 
   3   3   0    21349.69    21287.20    252.19 o 
   4   3   0     5198.65     5214.54     88.36 o 
   5   3   0     7464.14     7196.99    114.02 o 
   6   3   0     4725.55     4678.60     85.71 o 
   7   3   0     2774.48     2756.79     76.80 o 
   8   3   0     5358.96     5307.60    115.22 o 
   9   3   0      777.08      831.57     98.92 o 
   0   4   0    24379.83    24961.28    414.46 o 
   1   4   0     1682.39     1728.79     32.61 o 
   2   4   0    20807.92    20824.71    247.53 o 
   3   4   0     4901.14     4969.64     71.01 o 
   4   4   0    13384.48    12983.04    164.01 o 
   5   4   0     4314.81     4245.80     76.90 o 
   6   4   0     6427.51     6279.43    116.75 o 
   7   4   0     3725.67     3881.49     97.81 o 
   8   4   0     2846.91     2850.75    185.84 o 
   1   5   0    23721.37    23497.64    279.30 o 
   2   5   0       71.94      123.83     17.97 o 
   3   5   0    25931.64    25336.89    303.45 o 
   4   5   0     6610.09     6336.69    122.68 o 
   5   5   0     9673.50     9419.71    143.57 o 
   6   5   0     9993.06     9768.67    172.32 o 
   7   5   0     3203.51     3162.96    107.30 o 
   8   5   0     7149.72     7269.29    182.57 o 
   0   6   0     6376.43     6295.26    127.64 o 
   1   6   0       11.61       31.39     20.28 o 
   2   6   0     1745.31     1704.12     39.95 o 
   3   6   0       45.89      116.24     23.43 o 
   4   6   0      151.19      242.57     26.96 o 
   5   6   0      110.51      186.24     42.56 o 
   6   6   0      399.08      464.01     56.04 o 
   7   6   0      417.37      457.57     64.36 o 
   1   7   0    23167.29    23086.97    282.06 o 
   2   7   0     2989.02     2902.76     64.02 o 
   3   7   0    16467.95    16279.21    228.45 o 
   4   7   0     7409.93     7280.33    140.76 o 
   5   7   0     8731.23     9097.49    167.37 o 
   6   7   0     7055.88     7007.36    191.61 o 
   7   7   0     3990.47     4123.03    138.92 o 
   0   8   0     1780.35     1702.30     65.30 o 
   1   8   0      158.25      147.99     31.90 o 
   2   8   0      301.72      364.23     39.07 o 
   3   8   0      462.90      510.02     39.45 o 
   4   8   0      125.75      280.90     37.05 o 
   5   8   0       25.17       39.33     58.86 o 
   6   8   0       29.62       89.63    106.50 o 
   1   9   0     9266.85     8969.31    143.80 o 
   2   9   0      420.99      464.49     41.04 o 
   3   9   0     8376.56     8575.03    144.33 o 
   4   9   0     1026.12     1165.40     65.17 o 
   5   9   0     5637.56     5704.00    159.28 o 
   0  10   0     3102.71     3012.80    120.25 o 
   1  10   0       91.24      183.69     60.57 o 
   2  10   0     2266.49     2361.73     70.88 o 
   3  10   0      239.25      323.07     53.42 o 
  -9   1   1    15322.40    15405.51    378.19 o 
  -8   1   1      918.89     1051.31     60.38 o 
  -7   1   1    23414.75    24328.96    327.57 o 
  -6   1   1     6886.87     7045.76    101.67 o 
  -5   1   1    23255.42    23215.80    279.45 o 
  -4   1   1    16132.42    16353.24    276.78 o 
  -3   1   1    21830.60    20588.65    319.82 o 
  -2   1   1    46568.94    46126.84    683.28 o 
  -1   1   1    20918.34    21514.68    246.05 o 
   0   1   1    96596.28    86959.24   1093.55 o 
   1   1   1     1168.83     1552.60     30.80 o 
   2   1   1    48135.43    46883.40    584.45 o 
   3   1   1      140.97      295.61     41.62 o 
   4   1   1    33282.98    32244.45    671.58 o 
   5   1   1     3954.61     4056.21     70.63 o 
   6   1   1    24667.89    25472.92    335.57 o 
   7   1   1    12099.53    12487.86    203.18 o 
   8   1   1     8404.68     8593.58    178.41 o 
   9   1   1     9344.38     9318.24    230.67 o 
  -9   2   1        0.03       -3.62     57.92 o 
  -8   2   1     2478.28     2566.81     76.45 o 
  -7   2   1       17.99       25.50     26.34 o 
  -6   2   1     6345.03     6360.60    110.59 o 
  -5   2   1     3654.67     3700.43     72.17 o 
  -4   2   1     4429.20     4211.32     89.42 o 
  -3   2   1     8721.56     8921.63    171.19 o 
  -2   2   1     3496.41     3704.88     49.89 o 
  -1   2   1     2715.67     2667.38     36.75 o 
   0   2   1     6757.28     7091.55     86.10 o 
   1   2   1     2406.63     2424.38     34.62 o 
   2   2   1        0.76       95.06     12.47 o 
   3   2   1    12063.85    12167.58    210.54 o 
   4   2   1     1058.71     1143.82     28.81 o 
   5   2   1    10518.99    10474.97    137.36 o 
   6   2   1     1213.69     1243.93     46.88 o 
   7   2   1     2886.99     2941.62     77.39 o 
   8   2   1     1453.41     1501.12     71.48 o 
   9   2   1      784.46      846.31     64.67 o 
  -9   3   1     8557.59     8758.22    243.51 o 
  -8   3   1      319.88      438.82     48.01 o 
  -7   3   1    11860.34    11938.30    242.60 o 
  -6   3   1     4296.65     4327.96     92.19 o 
  -5   3   1    16036.42    15468.09    238.05 o 
  -4   3   1    12255.74    12225.34    165.11 o 
  -3   3   1    21818.92    21732.56    257.19 o 
  -2   3   1    21265.15    21464.00    251.83 o 
  -1   3   1     4196.36     4083.88     83.17 o 
   0   3   1    25319.39    24351.43    282.78 o 
   1   3   1      303.28      391.09     17.85 o 
   2   3   1    37666.06    37258.00    429.73 o 
   3   3   1     1272.14     1420.99     61.10 o 
   4   3   1    30943.46    29924.76    471.27 o 
   5   3   1     1572.06     1574.06     38.08 o 
   6   3   1    15419.57    15254.66    276.91 o 
   7   3   1     2160.14     2157.76     88.16 o 
   8   3   1     7258.00     7253.75    201.52 o 
   9   3   1     4164.04     4259.43    156.39 o 
  -8   4   1     7697.15     7873.48    185.29 o 
  -7   4   1      713.21      823.26     52.54 o 
  -6   4   1    10123.68     9821.39    169.72 o 
  -5   4   1     2638.39     2598.00     57.14 o 
  -4   4   1    16038.15    15884.46    215.90 o 
  -3   4   1    12102.07    12074.93    151.01 o 
  -2   4   1     9951.12     9846.97    124.00 o 
  -1   4   1    24138.61    23983.11    281.39 o 
   0   4   1     5238.78     5265.41     71.83 o 
   1   4   1    38874.20    38830.80    448.59 o 
   2   4   1     1059.54     1169.90     27.44 o 
   3   4   1    23221.73    23147.54    276.01 o 
   4   4   1     1145.49     1173.63     31.28 o 
   5   4   1     9099.76     8755.98    150.02 o 
   6   4   1     3953.53     3890.18    125.10 o 
   7   4   1     6185.05     6051.20    124.26 o 
   8   4   1     4408.86     4586.37    145.83 o 
  -8   5   1      408.99      467.82     80.01 o 
  -7   5   1     2173.28     2150.58     96.00 o 
  -6   5   1      991.16      997.61     50.89 o 
  -5   5   1      829.59      873.21     38.20 o 
  -4   5   1     1435.17     1477.48     43.40 o 
  -3   5   1     1388.87     1513.04     36.32 o 
  -2   5   1     6689.23     6585.26     90.27 o 
  -1   5   1     2198.85     2293.37     41.98 o 
   0   5   1     9334.37     9129.04    118.54 o 
   1   5   1     1258.30     1274.03     31.05 o 
   2   5   1     6859.75     6728.92    103.91 o 
   3   5   1       83.85      123.48     16.92 o 
   4   5   1     6733.63     6708.74    106.96 o 
   5   5   1      219.87      294.97     27.77 o 
   6   5   1     4401.43     4488.74    101.52 o 
   7   5   1      675.40      670.66     51.71 o 
   8   5   1     2006.30     2271.04    109.28 o 
  -7   6   1     1085.03     1210.63     84.56 o 
  -6   6   1    17434.31    16874.20    327.42 o 
  -5   6   1     5762.53     5811.47    102.92 o 
  -4   6   1    14320.53    14154.93    202.03 o 
  -3   6   1    16942.15    16732.33    391.09 o 
  -2   6   1     5750.97     5753.56     84.91 o 
  -1   6   1    28006.91    27462.71    327.75 o 
   0   6   1     1521.18     1511.17     39.16 o 
   1   6   1    30308.40    29281.41    348.17 o 
   2   6   1      377.89      421.19     24.17 o 
   3   6   1    37711.48    36694.97    474.83 o 
   4   6   1     2641.80     2799.83     63.54 o 
   5   6   1    18081.06    17895.38    250.88 o 
   6   6   1     3666.50     3708.42     94.46 o 
   7   6   1     7735.76     7668.78    207.69 o 
  -7   7   1       55.21       63.10     60.69 o 
  -6   7   1      126.07      127.53     91.59 o 
  -5   7   1      826.78      934.77     81.77 o 
  -4   7   1     1359.60     1420.42     61.27 o 
  -3   7   1        0.66       80.02     26.98 o 
  -2   7   1      258.02      252.10     29.02 o 
  -1   7   1        0.70      -22.67     21.02 o 
   0   7   1      414.93      405.54     29.43 o 
   1   7   1      127.93       77.38     23.47 o 
   2   7   1      512.95      593.58     34.64 o 
   3   7   1       85.25      108.79     27.90 o 
   4   7   1       42.28      101.88     30.30 o 
   5   7   1        8.20      -16.63     49.66 o 
   6   7   1       66.90      224.34     78.99 o 
   7   7   1      294.58      333.40     91.90 o 
  -6   8   1     7210.64     7212.54    194.02 o 
  -5   8   1     4323.87     4733.23    138.68 o 
  -4   8   1     7724.96     7671.93    151.33 o 
  -3   8   1    10333.90    10375.80    161.44 o 
  -2   8   1     5304.73     5191.82    139.52 o 
  -1   8   1    11219.93    10815.05    162.53 o 
   0   8   1     3697.13     3779.28     69.89 o 
   1   8   1    16847.46    16735.47    214.53 o 
   2   8   1       18.30       78.25     28.47 o 
   3   8   1    12795.99    13056.00    194.36 o 
   4   8   1      252.16      270.09     37.22 o 
   5   8   1    10900.94    11210.28    304.64 o 
   6   8   1     1954.04     2024.23    104.17 o 
  -5   9   1      901.88     1129.56    124.63 o 
  -4   9   1      898.24     1025.65     63.53 o 
  -3   9   1      386.01      553.20     73.65 o 
  -2   9   1     1269.51     1261.41     53.63 o 
  -1   9   1      451.74      455.25     38.48 o 
   0   9   1     2132.73     2182.34     82.97 o 
   1   9   1      130.52       92.47     33.86 o 
   2   9   1     1259.01     1335.75     54.70 o 
   3   9   1       22.38       65.58     41.57 o 
   4   9   1      820.84      975.67     90.84 o 
   5   9   1      149.44      137.81     65.17 o 
  -3  10   1     3225.29     3384.99     98.51 o 
  -2  10   1     2004.37     1983.63     74.95 o 
  -1  10   1     6427.33     6480.68    119.57 o 
   0  10   1      430.79      481.80     49.11 o 
   1  10   1     6414.07     6441.36    136.22 o 
   2  10   1      109.16      151.36     40.24 o 
   3  10   1     6501.54     6872.17    146.54 o 
  -9   0   2    15168.04    15137.62    473.85 o 
  -8   0   2       73.77      204.28     48.82 o 
  -7   0   2    23745.24    24323.03    422.85 o 
  -6   0   2      865.83     1049.73     99.36 o 
  -5   0   2    39712.84    40798.21    673.25 o 
  -4   0   2     7590.37     7986.57    310.98 o 
  -3   0   2    65257.43    66537.95   1291.02 o 
  -2   0   2    34861.20    37213.64    850.61 o 
  -1   0   2    53074.29    52549.46   1236.09 o 
   0   0   2    48032.68    44341.13   1286.46 o 
   1   0   2    21518.25    22219.81    358.24 o 
   2   0   2    79775.26    77707.62   1246.82 o 
   3   0   2     1654.23     1882.80     97.93 o 
   4   0   2    40438.72    40700.24    668.67 o 
   5   0   2       38.02      225.08     47.43 o 
   6   0   2    34509.09    35924.94    710.59 o 
   7   0   2     5146.18     5061.53    191.98 o 
   8   0   2    15823.26    15973.52    363.00 o 
   9   0   2     4046.13     4042.16    192.78 o 
  -9   1   2       54.24       13.05     48.49 o 
  -8   1   2      949.63     1025.14     52.37 o 
  -7   1   2      241.92      264.62     31.29 o 
  -6   1   2     1282.52     1234.96     38.53 o 
  -5   1   2        5.97       29.58     16.39 o 
  -4   1   2     3213.07     3253.06     76.14 o 
  -3   1   2     3027.59     3166.72     56.80 o 
  -2   1   2     1133.27     1146.63     24.56 o 
  -1   1   2     1072.80     1305.98     21.32 o 
   0   1   2     3604.03     3683.17     88.82 o 
   1   1   2     2076.39     2136.44     28.98 o 
   2   1   2      733.28      836.82     17.65 o 
   3   1   2     9774.33    10442.69    128.80 o 
   4   1   2     1123.51     1421.70     35.25 o 
   5   1   2     3094.95     3041.93     65.65 o 
   6   1   2        7.54       18.51     17.03 o 
   7   1   2     1514.25     1407.24     64.44 o 
   8   1   2      163.58      176.04     42.20 o 
   9   1   2      509.82      525.15     55.64 o 
  -9   2   2    11234.40    11516.74    471.24 o 
  -8   2   2      297.14      311.73     41.20 o 
  -7   2   2    20384.81    20375.98    279.55 o 
  -6   2   2      656.01      840.44     90.65 o 
  -5   2   2    27219.32    25686.36    307.65 o 
  -4   2   2     4679.25     4765.94    112.49 o 
  -3   2   2    33932.63    32834.90    380.38 o 
  -2   2   2    24742.69    24974.82    288.94 o 
  -1   2   2    37464.80    38179.15    585.29 o 
   0   2   2    82644.16    80133.76    906.34 o 
   1   2   2    11790.43    12106.84    143.21 o 
   2   2   2    43154.57    41678.59    634.06 o 
   3   2   2     7791.44     8156.35    104.60 o 
   4   2   2    46013.52    45167.71    523.29 o 
   5   2   2       84.55      179.59     22.60 o 
   6   2   2    29265.01    28623.88    373.90 o 
   7   2   2     1102.24     1263.25     54.58 o 
   8   2   2    13249.84    13155.22    252.31 o 
   9   2   2     3529.76     3762.45    113.39 o 
  -9   3   2      228.85      255.27     70.89 o 
  -8   3   2     3584.15     3644.87    111.88 o 
  -7   3   2       62.34       80.49     25.90 o 
  -6   3   2     8038.57     8100.40    127.56 o 
  -5   3   2     1227.92     1329.94     52.91 o 
  -4   3   2     8932.64     8439.18    119.39 o 
  -3   3   2     5497.27     5685.23     78.65 o 
  -2   3   2    11683.31    11477.98    139.45 o 
  -1   3   2    14513.46    14592.12    192.11 o 
   0   3   2    15057.16    15283.60    180.97 o 
   1   3   2    23110.29    23022.13    268.67 o 
   2   3   2     3579.74     3595.04     51.65 o 
   3   3   2    16900.31    16109.91    220.20 o 
   4   3   2       18.08       78.09     18.18 o 
   5   3   2    11449.85    11283.69    147.20 o 
   6   3   2      172.14      219.50     32.36 o 
   7   3   2     7315.41     7233.74    141.03 o 
   8   3   2      663.68      737.13     59.59 o 
   9   3   2     3772.17     4039.84    144.61 o 
  -8   4   2      112.56      121.29     53.29 o 
  -7   4   2     8697.44     8453.34    188.99 o 
  -6   4   2      216.91      306.69     34.62 o 
  -5   4   2     7799.83     7473.65    116.78 o 
  -4   4   2      674.41      767.51     39.58 o 
  -3   4   2    17315.11    17006.49    206.28 o 
  -2   4   2     5563.63     5656.26     76.88 o 
  -1   4   2    16222.54    15693.84    188.69 o 
   0   4   2     9799.68     9663.49    120.98 o 
   1   4   2     7147.97     7000.74    101.77 o 
   2   4   2    16835.36    16639.44    200.87 o 
   3   4   2      681.46      745.78     42.80 o 
   4   4   2    17330.50    17184.77    211.46 o 
   5   4   2        0.04       81.02     25.81 o 
   6   4   2    10898.71    10741.76    210.17 o 
   7   4   2      233.15      228.47     39.44 o 
   8   4   2     5522.13     5401.46    146.33 o 
  -8   5   2    11233.03    11761.70    254.29 o 
  -7   5   2        0.67       -3.95     46.48 o 
  -6   5   2    19652.41    18824.62    300.94 o 
  -5   5   2     1581.09     1731.10     49.36 o 
  -4   5   2    22095.03    21411.29    287.34 o 
  -3   5   2     9409.61     9623.06    196.32 o 
  -2   5   2     9423.33     9101.45    118.48 o 
  -1   5   2    16788.73    17006.57    206.83 o 
   0   5   2     4779.16     4672.96     68.52 o 
   1   5   2    19821.72    19795.99    238.21 o 
   2   5   2     6566.69     6505.83     90.28 o 
   3   5   2    27871.14    26804.33    320.00 o 
   4   5   2      203.28      260.30     26.81 o 
   5   5   2    17797.01    17022.07    236.47 o 
   6   5   2     1168.91     1172.11     54.75 o 
   7   5   2    10369.42    10175.74    184.60 o 
   8   5   2     2632.32     2736.05    109.86 o 
  -7   6   2      787.88      948.47     81.01 o 
  -6   6   2       85.36      129.53     80.13 o 
  -5   6   2     2844.39     2935.74     77.70 o 
  -4   6   2     1878.95     1931.57     52.22 o 
  -3   6   2     1330.28     1225.15     67.55 o 
  -2   6   2     1440.36     1414.13     36.87 o 
  -1   6   2     1048.13     1081.07     37.44 o 
   0   6   2      879.20      901.79     31.14 o 
   1   6   2      930.82      942.43     32.43 o 
   2   6   2      915.00      914.77     31.49 o 
   3   6   2      804.17      802.34     31.53 o 
   4   6   2     1099.32     1254.19     65.06 o 
   5   6   2       21.02        9.04     31.01 o 
   6   6   2     1193.40     1297.38     61.93 o 
   7   6   2      309.34      184.96     59.55 o 
  -7   7   2        7.07       57.46     60.38 o 
  -6   7   2    12910.96    12335.50    261.47 o 
  -5   7   2     1309.41     1379.14     65.72 o 
  -4   7   2    14117.00    14555.13    242.31 o 
  -3   7   2     4715.71     4714.32     88.50 o 
  -2   7   2    14670.74    14496.61    205.11 o 
  -1   7   2     9688.66     9455.67    129.36 o 
   0   7   2    10036.38     9814.57    132.87 o 
   1   7   2    21669.42    21457.73    263.94 o 
   2   7   2     1213.75     1263.45     39.35 o 
   3   7   2    21945.47    21753.65    295.56 o 
   4   7   2       80.13      131.68     29.78 o 
   5   7   2    11696.33    11906.09    206.49 o 
   6   7   2      317.43      360.87     51.69 o 
   7   7   2     6732.99     6849.97    202.70 o 
  -6   8   2       90.37      105.94     64.00 o 
  -5   8   2      248.77      347.45     63.89 o 
  -4   8   2       59.49       52.18     41.26 o 
  -3   8   2      687.01      736.91     43.00 o 
  -2   8   2      298.68      365.92     35.34 o 
  -1   8   2      588.87      546.37     36.51 o 
   0   8   2       46.16       32.52     24.95 o 
   1   8   2      163.40      158.36     27.74 o 
   2   8   2       21.21       85.97     41.61 o 
   3   8   2      422.11      436.80     40.38 o 
   4   8   2      887.31      905.05     65.04 o 
   5   8   2       18.85       18.25     51.89 o 
   6   8   2      599.76      661.62     73.96 o 
  -5   9   2      588.47      693.45     76.00 o 
  -4   9   2     8491.18     8557.47    169.64 o 
  -3   9   2     3585.64     3608.89     98.42 o 
  -2   9   2     6003.21     5915.38    110.03 o 
  -1   9   2     5317.92     5306.09    100.13 o 
   0   9   2     4611.96     4554.27     90.13 o 
   1   9   2     6386.66     6268.25    111.18 o 
   2   9   2     1821.11     1835.23     61.21 o 
   3   9   2     6778.32     6946.14    124.49 o 
   4   9   2      248.93      229.82     47.27 o 
   5   9   2     8966.33     9298.89    218.60 o 
  -3  10   2     2512.74     2698.95     93.61 o 
  -2  10   2      411.65      489.56     52.59 o 
  -1  10   2     2032.10     2009.49     65.77 o 
   0  10   2     2664.96     2659.72     81.04 o 
   1  10   2      558.50      549.60     50.79 o 
   2  10   2     2874.31     2945.59     78.90 o 
   3  10   2        4.29       18.75     46.43 o 
  -9   1   3    10902.62    10719.17    361.83 o 
  -8   1   3     2362.59     2464.74     65.86 o 
  -7   1   3    22388.44    23035.69    310.30 o 
  -6   1   3      293.29      394.53     37.87 o 
  -5   1   3    47047.60    46781.34    698.41 o 
  -4   1   3     1104.52     1506.76    145.90 o 
  -3   1   3    69027.94    67600.51    770.70 o 
  -2   1   3    10248.61    11234.53    133.70 o 
  -1   1   3    41109.21    41758.95    473.96 o 
   0   1   3    19088.42    19619.24    224.05 o 
   1   1   3    25471.57    25642.49    293.29 o 
   2   1   3    35584.26    35863.29    448.81 o 
   3   1   3    15209.84    16400.43    237.67 o 
   4   1   3    36867.41    37185.89    473.16 o 
   5   1   3     2973.95     3305.62     62.48 o 
   6   1   3    29956.31    30493.13    365.09 o 
   7   1   3      187.02      225.34     39.58 o 
   8   1   3    16890.30    16826.52    377.47 o 
   9   1   3      862.31      911.86     65.07 o 
  -9   2   3     1082.79     1137.23    119.06 o 
  -8   2   3     3070.34     3061.53     99.65 o 
  -7   2   3     1216.37     1265.87     48.91 o 
  -6   2   3     6052.76     6016.91    100.26 o 
  -5   2   3      158.45      222.31     19.77 o 
  -4   2   3     9106.16     8808.87    113.85 o 
  -3   2   3      616.95      760.77     38.22 o 
  -2   2   3     6216.99     6227.87     86.44 o 
  -1   2   3     5113.52     5360.56     74.61 o 
   0   2   3    30455.90    29869.31    430.12 o 
   1   2   3     1776.90     1809.98     28.29 o 
   2   2   3    14684.92    14823.37    175.55 o 
   3   2   3    13300.08    13630.92    165.08 o 
   4   2   3      672.41      694.31     26.45 o 
   5   2   3     7401.60     7440.62    113.10 o 
   6   2   3      148.60      135.68     25.56 o 
   7   2   3     5693.82     5665.59    112.94 o 
   8   2   3       66.27       59.02     41.05 o 
   9   2   3     2088.60     2116.86     88.21 o 
  -9   3   3     7092.81     7654.25    242.00 o 
  -8   3   3     1991.98     2033.91    121.24 o 
  -7   3   3    11532.82    11420.36    173.19 o 
  -6   3   3     1172.70     1302.64     78.03 o 
  -5   3   3     9230.62     8713.30    200.46 o 
  -4   3   3     1381.25     1588.74     44.40 o 
  -3   3   3    29396.99    29897.62    381.45 o 
  -2   3   3     7785.95     8094.21    111.94 o 
  -1   3   3    57159.57    56481.81    643.99 o 
   0   3   3    45145.77    45676.79    521.82 o 
   1   3   3    17072.45    17435.17    206.30 o 
   2   3   3    17091.97    16791.33    200.12 o 
   3   3   3    10004.79    10280.73    255.16 o 
   4   3   3    21529.78    21295.58    256.14 o 
   5   3   3     3257.22     3330.27     57.86 o 
   6   3   3    18188.33    18044.83    367.14 o 
   7   3   3      376.49      417.44     40.39 o 
   8   3   3    10016.58    10217.41    227.33 o 
   9   3   3      323.44      401.02     57.89 o 
  -8   4   3     4703.42     4895.95    139.34 o 
  -7   4   3     1659.83     1669.87     66.52 o 
  -6   4   3    13254.43    12652.00    184.45 o 
  -5   4   3      191.84      324.46     46.90 o 
  -4   4   3    21505.48    20587.20    273.78 o 
  -3   4   3      816.88      959.03     46.38 o 
  -2   4   3    32412.23    31700.96    408.89 o 
  -1   4   3    12443.72    12689.86    172.19 o 
   0   4   3    20935.37    20753.47    245.42 o 
   1   4   3    14157.62    14012.11    170.85 o 
   2   4   3     7334.29     7161.19     94.58 o 
   3   4   3    15208.59    14727.22    181.41 o 
   4   4   3     1653.39     1744.51     60.69 o 
   5   4   3    12045.49    12072.37    199.03 o 
   6   4   3      473.93      562.56     42.12 o 
   7   4   3    10285.10    10226.24    304.86 o 
   8   4   3      108.02       69.02     46.23 o 
  -8   5   3      599.29      686.40     88.95 o 
  -7   5   3     3409.33     3413.96    170.78 o 
  -6   5   3        2.31       36.13     34.70 o 
  -5   5   3     8328.21     8289.85    129.82 o 
  -4   5   3     1913.88     1925.12     48.74 o 
  -3   5   3     6143.05     6134.92     97.53 o 
  -2   5   3     1069.44     1095.87     44.58 o 
  -1   5   3     4440.17     4228.10     63.60 o 
   0   5   3     1185.44     1119.48     30.35 o 
   1   5   3     5913.29     5928.02     83.19 o 
   2   5   3     5021.11     4977.48     73.51 o 
   3   5   3     3255.24     3170.43     54.89 o 
   4   5   3     7254.05     7003.50    123.82 o 
   5   5   3      190.37      237.76     32.21 o 
   6   5   3     5933.21     5810.71    119.20 o 
   7   5   3      145.70      187.97     41.42 o 
   8   5   3     3119.77     3003.96    147.58 o 
  -7   6   3     1694.62     1821.99     92.86 o 
  -6   6   3    16356.68    15884.63    323.73 o 
  -5   6   3        4.62      113.36     34.55 o 
  -4   6   3    19948.62    20042.98    274.53 o 
  -3   6   3      524.29      577.23     31.38 o 
  -2   6   3    17430.88    17385.80    268.60 o 
  -1   6   3     2098.62     1999.08     42.70 o 
   0   6   3    20613.48    20446.80    248.68 o 
   1   6   3    13526.49    13410.07    170.40 o 
   2   6   3    15534.44    15552.87    195.49 o 
   3   6   3    17733.79    17030.32    213.43 o 
   4   6   3     6364.93     6496.39    108.03 o 
   5   6   3    14946.94    14315.01    234.09 o 
   6   6   3      268.78      368.48     56.08 o 
   7   6   3     9818.89    10044.63    187.44 o 
  -7   7   3       36.30       87.99     63.01 o 
  -6   7   3        5.89      -12.18     55.24 o 
  -5   7   3      113.60      274.29     43.09 o 
  -4   7   3       49.34       88.18     36.67 o 
  -3   7   3       81.29       87.05     41.86 o 
  -2   7   3        1.69      -26.33     32.43 o 
  -1   7   3       29.40       43.02     20.68 o 
   0   7   3       28.38       -2.22     26.53 o 
   1   7   3      139.28      113.88     22.89 o 
   2   7   3      225.14      246.17     28.20 o 
   3   7   3       25.60       17.14     25.92 o 
   4   7   3        4.89       77.77     27.48 o 
   5   7   3      324.61      382.25     43.33 o 
   6   7   3        4.02       11.57     53.75 o 
   7   7   3      605.95      588.29     76.41 o 
  -6   8   3     9411.65     9655.86    236.04 o 
  -5   8   3       12.08       42.59     49.25 o 
  -4   8   3    11534.26    11473.99    205.56 o 
  -3   8   3     1216.35     1187.71     59.07 o 
  -2   8   3    12211.51    11940.29    229.05 o 
  -1   8   3     3744.18     3681.33     76.30 o 
   0   8   3    12039.87    11858.37    159.70 o 
   1   8   3     8410.60     8451.97    122.24 o 
   2   8   3     6311.31     6219.57    108.08 o 
   3   8   3    14595.84    14877.04    216.10 o 
   4   8   3      804.35      924.23     57.13 o 
   5   8   3    10961.26    11057.07    199.83 o 
   6   8   3      607.36      757.53     76.56 o 
  -5   9   3     1307.67     1490.43    180.24 o 
  -4   9   3       80.38       70.06     46.70 o 
  -3   9   3     2014.18     2122.35     76.55 o 
  -2   9   3      151.48      141.37     40.99 o 
  -1   9   3      662.80      732.01     43.78 o 
   0   9   3      222.06      273.72     35.87 o 
   1   9   3      756.66      810.16     45.77 o 
   2   9   3      900.95      955.16     52.59 o 
   3   9   3      587.35      638.36     46.38 o 
   4   9   3     1742.11     1939.32     78.30 o 
   5   9   3       70.75      113.86     64.10 o 
  -3  10   3      293.55      331.54     53.47 o 
  -2  10   3     6938.11     6925.12    206.64 o 
  -1  10   3     1206.65     1215.76     63.96 o 
   0  10   3     5470.21     5447.20    118.55 o 
   1  10   3     2166.85     2174.20     75.27 o 
   2  10   3     2595.90     2713.12     76.45 o 
   3  10   3     2488.16     2619.47     89.22 o 
  -8   0   4     7118.81     7277.36    298.83 o 
  -7   0   4    11689.68    11380.00    318.35 o 
  -6   0   4     6395.20     6527.83    190.49 o 
  -5   0   4    34022.46    33741.35    675.23 o 
  -4   0   4    11560.14    12537.83    329.45 o 
  -3   0   4    80913.16    81800.73   1905.48 o 
  -2   0   4     4413.33     5175.61    112.73 o 
  -1   0   4    77159.84    78413.47   1899.75 o 
   0   0   4    10255.79    10997.96    227.21 o 
   1   0   4    56375.87    56842.02    909.89 o 
   2   0   4    22781.52    23612.54    384.63 o 
   3   0   4    40768.51    41082.71    668.09 o 
   4   0   4    29110.24    29303.94    486.38 o 
   5   0   4    15343.69    15249.64    268.81 o 
   6   0   4    18636.21    19453.09    340.52 o 
   7   0   4     7866.64     7338.53    192.02 o 
   8   0   4    18222.05    18489.90    559.16 o 
   9   0   4      717.82      695.42     98.56 o 
  -9   1   4      202.25      267.31     78.92 o 
  -8   1   4      328.45      361.51     36.59 o 
  -7   1   4      648.37      685.23     37.96 o 
  -6   1   4      897.43      959.85     35.30 o 
  -5   1   4      944.49      971.69     40.61 o 
  -4   1   4     1445.06     1509.81     32.69 o 
  -3   1   4      646.71      747.43     33.41 o 
  -2   1   4     1903.95     1992.32     30.18 o 
  -1   1   4    26364.12    27758.31    351.88 o 
   0   1   4      624.78      799.45     21.56 o 
   1   1   4     7777.86     7970.93     95.36 o 
   2   1   4     2015.02     2086.60     34.23 o 
   3   1   4       47.60       91.86     11.00 o 
   4   1   4      890.58      941.04     25.71 o 
   5   1   4      669.96      638.64     26.29 o 
   6   1   4      577.04      539.22     37.40 o 
   7   1   4     2581.86     2555.82     71.02 o 
   8   1   4        1.42      -14.12     37.62 o 
   9   1   4      732.88      846.45     63.04 o 
  -9   2   4     6282.62     6358.34    573.53 o 
  -8   2   4     6369.48     6548.53    133.20 o 
  -7   2   4    12602.39    12674.92    211.22 o 
  -6   2   4     5681.18     5648.51    111.12 o 
  -5   2   4    21963.91    20946.28    366.75 o 
  -4   2   4     1344.56     1367.30     63.64 o 
  -3   2   4    41495.90    41500.28    483.17 o 
  -2   2   4     3927.12     4386.42     64.21 o 
  -1   2   4    31689.17    31439.14    359.98 o 
   0   2   4     3138.69     3189.81     43.28 o 
   1   2   4    31371.55    30914.53    355.10 o 
   2   2   4     8973.72     8564.67    105.78 o 
   3   2   4    31811.71    31630.03    403.57 o 
   4   2   4    21303.01    21065.72    275.24 o 
   5   2   4    13210.64    13218.95    182.98 o 
   6   2   4    26131.10    25724.17    576.72 o 
   7   2   4      563.83      565.68     70.26 o 
   8   2   4    13382.02    13624.77    261.24 o 
   9   2   4       10.16       34.57     46.24 o 
  -9   3   4     4541.11     4603.25    133.72 o 
  -8   3   4     3532.00     3540.88    110.34 o 
  -7   3   4     4469.48     4554.71    103.33 o 
  -6   3   4     6920.66     6607.18    108.95 o 
  -5   3   4     3077.32     3074.38     61.29 o 
  -4   3   4    12724.34    12576.05    173.02 o 
  -3   3   4      843.16      970.98     54.16 o 
  -2   3   4    16941.30    16862.52    219.38 o 
  -1   3   4     1610.51     1796.88     30.15 o 
   0   3   4    37916.22    38537.42    490.09 o 
   1   3   4     6568.37     6722.75     86.12 o 
   2   3   4    17916.52    17649.59    209.70 o 
   3   3   4    19642.91    20069.06    239.51 o 
   4   3   4     3029.31     2998.01     57.34 o 
   5   3   4     9270.38     9442.63    126.53 o 
   6   3   4     2363.49     2299.22     58.18 o 
   7   3   4     7874.63     7616.32    143.09 o 
   8   3   4      460.37      513.27     54.91 o 
   9   3   4     5526.69     5450.48    142.15 o 
  -8   4   4     3805.27     3952.03    122.70 o 
  -7   4   4     5351.50     5353.24    117.91 o 
  -6   4   4     2653.90     2549.58     73.15 o 
  -5   4   4     9683.61     9080.91    155.76 o 
  -4   4   4      903.18      975.75     33.49 o 
  -3   4   4    16853.89    16787.17    224.24 o 
  -2   4   4      172.70      183.98     12.70 o 
  -1   4   4    45757.55    44976.89    517.45 o 
   0   4   4     1842.07     1960.39     35.31 o 
   1   4   4    30927.99    30770.97    359.56 o 
   2   4   4     1620.31     1530.08     32.09 o 
   3   4   4    16364.72    15885.19    194.30 o 
   4   4   4     7263.44     7317.61    101.05 o 
   5   4   4     3343.28     3443.64     69.57 o 
   6   4   4     7797.32     7841.49    169.81 o 
   7   4   4      905.63      911.85     53.96 o 
   8   4   4     5452.76     5353.60    147.35 o 
  -8   5   4     2920.95     3019.49    117.79 o 
  -7   5   4     4435.15     4295.19    128.94 o 
  -6   5   4    15396.91    14659.80    344.15 o 
  -5   5   4      204.80      301.32     35.75 o 
  -4   5   4    21678.88    20939.03    281.22 o 
  -3   5   4       18.72      119.18     25.35 o 
  -2   5   4    27891.01    26623.76    315.36 o 
  -1   5   4      495.71      511.66     24.53 o 
   0   5   4    25805.60    25198.27    298.59 o 
   1   5   4     5952.18     5896.06     82.99 o 
   2   5   4    16619.62    16567.84    203.86 o 
   3   5   4    10892.18    10270.53    134.55 o 
   4   5   4     9748.97     9579.54    129.06 o 
   5   5   4    13008.98    12676.09    207.72 o 
   6   5   4     1604.14     1681.00     61.78 o 
   7   5   4     9090.97     8991.39    168.96 o 
   8   5   4      114.41      101.17     50.33 o 
  -7   6   4      833.35      985.66    126.78 o 
  -6   6   4      116.84      117.90     40.48 o 
  -5   6   4     2799.02     2918.54     81.53 o 
  -4   6   4      236.56      296.12     62.89 o 
  -3   6   4     3913.01     3803.70     73.20 o 
  -2   6   4        8.25       13.53     21.49 o 
  -1   6   4      588.40      596.28     26.06 o 
   0   6   4      113.17      125.60     19.69 o 
   1   6   4      760.99      734.80     29.36 o 
   2   6   4     1498.25     1557.29     74.10 o 
   3   6   4      203.90      238.45     22.30 o 
   4   6   4      588.76      684.88     52.86 o 
   5   6   4      713.98      798.67     48.01 o 
   6   6   4      542.24      592.57     48.89 o 
   7   6   4      736.13      865.63     60.44 o 
  -7   7   4     3539.50     3458.74    142.33 o 
  -6   7   4     9681.65     9489.11    183.59 o 
  -5   7   4     2935.86     3010.67     87.68 o 
  -4   7   4    16063.25    16091.57    264.59 o 
  -3   7   4      393.42      472.51     34.32 o 
  -2   7   4    20807.08    20371.50    314.73 o 
  -1   7   4     1133.55     1125.03     37.89 o 
   0   7   4    24708.09    24208.74    294.51 o 
   1   7   4     6188.97     6167.30     92.86 o 
   2   7   4    15554.70    15700.77    200.74 o 
   3   7   4     7016.06     6914.53    130.70 o 
   4   7   4     7101.44     7206.42    137.39 o 
   5   7   4     7384.03     7109.08    140.85 o 
   6   7   4     4407.81     4467.01    145.47 o 
   7   7   4    11214.43    11184.77    248.91 o 
  -6   8   4      322.34      309.35     69.58 o 
  -5   8   4      379.22      460.93     51.99 o 
  -4   8   4      365.96      319.33     46.02 o 
  -3   8   4      977.16     1138.34     58.44 o 
  -2   8   4        2.65       53.66     29.22 o 
  -1   8   4      526.71      488.89     52.28 o 
   0   8   4      102.70       68.37     26.33 o 
   1   8   4      115.77      101.67     26.16 o 
   2   8   4       43.59       76.48     36.06 o 
   3   8   4        9.38       19.87     31.34 o 
   4   8   4      189.16      194.64     43.65 o 
   5   8   4        0.95       12.14     40.16 o 
   6   8   4      676.01      667.13     75.15 o 
  -5   9   4      913.66     1040.13     70.65 o 
  -4   9   4     8566.21     9103.73    178.45 o 
  -3   9   4       10.68       67.01     41.76 o 
  -2   9   4    10248.68    10292.76    192.17 o 
  -1   9   4       84.28      134.16     33.99 o 
   0   9   4    10979.53    10763.22    165.76 o 
   1   9   4     1228.59     1313.70     54.10 o 
   2   9   4     8634.19     8868.58    145.09 o 
   3   9   4     5573.14     5702.33    123.65 o 
   4   9   4     3418.54     3666.18    102.29 o 
   5   9   4     5726.22     5875.78    136.63 o 
  -3  10   4     2565.92     2681.75     91.97 o 
  -2  10   4       18.03       21.89     44.99 o 
  -1  10   4     2108.99     2113.82     77.53 o 
   0  10   4       87.33       65.71     41.73 o 
   1  10   4     2069.43     2097.36     75.01 o 
   2  10   4      988.93     1015.81     54.56 o 
   3  10   4     1752.91     1907.90     79.88 o 
  -9   1   5     2161.80     2331.27    106.55 o 
  -8   1   5    12076.92    12015.07    232.03 o 
  -7   1   5     7756.11     7753.80    234.29 o 
  -6   1   5    12811.42    12857.76    168.03 o 
  -5   1   5    20523.63    20305.37    355.80 o 
  -4   1   5    15894.98    16506.03    199.97 o 
  -3   1   5    60209.68    62143.81    788.06 o 
  -2   1   5     3923.05     4117.78     59.08 o 
  -1   1   5    70889.10    70977.58   1030.61 o 
   0   1   5      425.32      675.67     18.06 o 
   1   1   5    71387.29    68348.08    847.31 o 
   2   1   5     2618.75     2686.20     43.62 o 
   3   1   5    65292.20    65887.20    750.35 o 
   4   1   5    16785.39    16817.89    203.86 o 
   5   1   5    26815.85    26621.88    441.98 o 
   6   1   5    13899.70    13602.97    206.70 o 
   7   1   5     9171.34     9052.98    159.92 o 
   8   1   5    11350.08    11390.04    204.51 o 
   9   1   5     2040.56     2021.42     83.92 o 
  -9   2   5     2501.96     2565.44    116.20 o 
  -8   2   5      818.00      939.48     55.36 o 
  -7   2   5     4213.37     4211.30     95.98 o 
  -6   2   5     1558.68     1487.43     46.01 o 
  -5   2   5     5896.86     5742.10     92.31 o 
  -4   2   5     3698.14     3644.24     55.39 o 
  -3   2   5      363.81      346.79     17.39 o 
  -2   2   5    13471.78    14111.24    183.32 o 
  -1   2   5     5605.06     6418.88     79.61 o 
   0   2   5    20615.69    20832.75    346.46 o 
   1   2   5       82.49      222.43     18.66 o 
   2   2   5    19449.11    19487.37    228.97 o 
   3   2   5       43.89       79.23     11.22 o 
   4   2   5     5620.06     5709.45     87.46 o 
   5   2   5     1260.85     1262.08     41.75 o 
   6   2   5     2508.03     2384.16     72.07 o 
   7   2   5     3369.48     3242.23     82.58 o 
   8   2   5      384.23      411.57     49.13 o 
   9   2   5     2299.65     2489.19     95.26 o 
  -9   3   5     1097.72     1056.15     76.45 o 
  -8   3   5     8391.67     8491.54    190.56 o 
  -7   3   5     3454.73     3513.64     90.21 o 
  -6   3   5    13573.45    13170.71    189.09 o 
  -5   3   5    16082.02    15586.40    213.89 o 
  -4   3   5     6753.91     6854.38    103.12 o 
  -3   3   5    32304.60    32726.62    416.30 o 
  -2   3   5     1128.01     1218.80     31.64 o 
  -1   3   5    51800.79    51651.24    589.79 o 
   0   3   5     1125.71     1228.43     30.32 o 
   1   3   5    41321.84    40869.77    469.35 o 
   2   3   5      509.92      478.14     17.67 o 
   3   3   5    25477.25    25210.02    297.55 o 
   4   3   5     2492.11     2287.50     48.96 o 
   5   3   5    11778.35    11734.61    189.46 o 
   6   3   5    10718.11    10553.66    210.02 o 
   7   3   5     3076.27     3020.20     81.02 o 
   8   3   5     8894.62     9108.56    236.05 o 
  -8   4   5     1393.82     1535.05     85.84 o 
  -7   4   5     6527.55     6547.41    135.15 o 
  -6   4   5     9463.54     9166.66    328.14 o 
  -5   4   5     2366.37     2389.89     54.58 o 
  -4   4   5    14444.28    14361.25    197.64 o 
  -3   4   5     7171.12     7034.17    104.87 o 
  -2   4   5    16055.80    15713.26    189.83 o 
  -1   4   5    15633.57    16084.72    193.34 o 
   0   4   5    31885.06    31955.96    411.32 o 
   1   4   5     1686.69     1714.60     33.84 o 
   2   4   5    18602.37    18258.08    220.10 o 
   3   4   5     7730.67     7571.47    101.40 o 
   4   4   5    10280.42    10330.68    135.33 o 
   5   4   5     4956.17     4944.80     87.95 o 
   6   4   5     5480.73     5495.90    112.39 o 
   7   4   5     5000.01     4749.12    125.71 o 
   8   4   5     2698.88     2591.55    151.33 o 
  -8   5   5     1840.35     1906.80     99.57 o 
  -7   5   5     2216.22     2211.84     98.17 o 
  -6   5   5     1330.45     1355.52     74.43 o 
  -5   5   5     2290.04     2230.28     67.01 o 
  -4   5   5     1763.77     1929.54     60.45 o 
  -3   5   5     4169.14     4156.94     73.42 o 
  -2   5   5      515.94      471.70     20.88 o 
  -1   5   5     7396.58     7596.91    101.61 o 
   0   5   5       11.47       18.72     19.20 o 
   1   5   5     9161.53     9426.72    122.88 o 
   2   5   5     1682.42     1667.58     37.37 o 
   3   5   5     4998.79     4802.75     73.36 o 
   4   5   5     3488.59     3512.50     61.04 o 
   5   5   5     3648.33     3592.94     84.33 o 
   6   5   5     2297.95     2258.15     71.34 o 
   7   5   5     2517.77     2455.65     80.09 o 
   8   5   5     1721.45     1594.39     82.42 o 
  -7   6   5     8659.00     8421.39    200.61 o 
  -6   6   5     5114.53     5046.87    116.92 o 
  -5   6   5     8216.27     7989.24    152.81 o 
  -4   6   5    12198.47    12050.09    204.10 o 
  -3   6   5     4094.90     3927.87     84.88 o 
  -2   6   5    23010.52    22287.44    296.23 o 
  -1   6   5      332.35      311.48     24.45 o 
   0   6   5    25439.18    25020.28    299.97 o 
   1   6   5      141.62      170.88     20.69 o 
   2   6   5    19984.89    19371.81    264.23 o 
   3   6   5     1452.89     1405.54     38.89 o 
   4   6   5    17395.48    16764.07    263.13 o 
   5   6   5     4886.01     4796.11    105.36 o 
   6   6   5    12751.02    12686.88    218.15 o 
   7   6   5     9964.21     9907.57    186.43 o 
  -7   7   5       26.22      208.09    160.84 o 
  -6   7   5        0.01       46.66     45.26 o 
  -5   7   5      162.50      228.46     43.54 o 
  -4   7   5       17.47      123.95     37.10 o 
  -3   7   5      109.23      135.85     46.67 o 
  -2   7   5       32.84       17.02     24.68 o 
  -1   7   5        7.40       43.05     23.48 o 
   0   7   5      106.62       87.24     23.13 o 
   1   7   5        7.34        3.80     20.99 o 
   2   7   5       47.97       51.97     25.73 o 
   3   7   5      431.64      475.05     38.89 o 
   4   7   5       19.01       14.86     32.18 o 
   5   7   5      202.03      251.78     40.29 o 
   6   7   5      112.34       95.79     41.61 o 
   7   7   5      112.69      143.23     54.30 o 
  -6   8   5     4421.66     4441.92    143.45 o 
  -5   8   5     4053.51     4250.90    112.43 o 
  -4   8   5     7385.17     7492.88    150.85 o 
  -3   8   5     1764.05     1780.25     69.55 o 
  -2   8   5    11002.62    11269.71    194.75 o 
  -1   8   5      393.55      455.78     35.60 o 
   0   8   5    17641.29    17318.25    220.88 o 
   1   8   5      193.68      218.94     27.55 o 
   2   8   5    16524.09    16781.06    216.53 o 
   3   8   5     1968.48     1919.04     72.10 o 
   4   8   5     8933.36     9240.42    203.86 o 
   5   8   5     3710.42     3619.52     99.36 o 
   6   8   5     3601.14     3753.90    107.84 o 
  -5   9   5      780.74      827.06    125.93 o 
  -4   9   5      868.65      906.76     63.89 o 
  -3   9   5     1604.10     1670.14     71.23 o 
  -2   9   5      248.11      295.72     45.75 o 
  -1   9   5     1433.41     1361.52     62.12 o 
   0   9   5        1.36       40.59     33.07 o 
   1   9   5     1282.75     1303.41     48.30 o 
   2   9   5      174.87      164.95     36.54 o 
   3   9   5     1867.32     1997.04     75.46 o 
   4   9   5     1247.47     1279.22     69.43 o 
  -3  10   5     1230.95     1255.74     71.08 o 
  -2  10   5     6202.64     6201.67    157.91 o 
  -1  10   5      203.11      221.63     47.84 o 
   0  10   5     6192.19     6215.13    130.94 o 
   1  10   5       96.21      130.63     43.34 o 
   2  10   5     6148.69     6143.84    129.92 o 
   3  10   5     1312.34     1288.33     70.81 o 
  -9   0   6      171.18      211.90     94.99 o 
  -8   0   6    17131.79    17368.56    516.08 o 
  -7   0   6     1077.08     1210.98     73.25 o 
  -6   0   6    20934.53    20520.23    524.12 o 
  -5   0   6     3825.75     4483.93    305.39 o 
  -4   0   6    34249.78    34194.14    564.57 o 
  -3   0   6    27944.29    30466.74    499.74 o 
  -2   0   6    21734.78    21434.27    423.34 o 
  -1   0   6    28160.27    29285.48    473.63 o 
   0   0   6    10435.36    11593.59    242.20 o 
   1   0   6    25786.73    26997.50    437.85 o 
   2   0   6       18.42      203.64     28.95 o 
   3   0   6    55039.39    54032.63    874.22 o 
   4   0   6     5021.25     5146.28    111.65 o 
   5   0   6    39051.13    37236.41    846.87 o 
   6   0   6     3937.65     4032.40    124.99 o 
   7   0   6    17741.15    17744.69    395.78 o 
   8   0   6     5780.34     5790.26    170.59 o 
   9   0   6     7166.27     7102.83    239.84 o 
  -9   1   6      670.32      813.83    115.46 o 
  -8   1   6        0.76       48.57     51.87 o 
  -7   1   6     1875.21     1945.50     55.22 o 
  -6   1   6      168.95      182.42     25.75 o 
  -5   1   6     5644.60     5605.99     81.92 o 
  -4   1   6     1309.10     1398.47     31.44 o 
  -3   1   6     1326.26     1278.74     25.89 o 
  -2   1   6    13554.05    13912.70    196.45 o 
  -1   1   6     2299.38     2569.77     50.43 o 
   0   1   6     6417.83     6825.33     82.88 o 
   1   1   6      315.88      421.41     13.68 o 
   2   1   6     1355.45     1578.96     60.85 o 
   3   1   6      561.17      666.75     23.06 o 
   4   1   6     1413.33     1351.55     30.34 o 
   5   1   6       32.78       57.83     16.98 o 
   6   1   6      886.33      902.04     38.10 o 
   7   1   6      798.80      954.31     49.93 o 
   8   1   6      526.50      533.86     46.06 o 
   9   1   6     1183.50     1176.58     72.94 o 
  -9   2   6        7.13       12.78     58.38 o 
  -8   2   6    12411.64    12584.38    216.04 o 
  -7   2   6      960.14     1041.02     52.84 o 
  -6   2   6    21085.99    19993.11    351.14 o 
  -5   2   6    10177.78    10314.86    183.59 o 
  -4   2   6    21833.84    21635.29    414.84 o 
  -3   2   6    28138.43    28450.48    527.93 o 
  -2   2   6    10153.03    10144.03    134.83 o 
  -1   2   6    42426.83    42289.47    482.59 o 
   0   2   6     4884.46     5021.13     70.11 o 
   1   2   6    53291.54    51344.19    585.90 o 
   2   2   6     6631.98     7158.29     90.87 o 
   3   2   6    56073.74    56898.59    712.62 o 
   4   2   6      733.28      840.25     27.48 o 
   5   2   6    24541.33    24333.35    322.38 o 
   6   2   6     5822.82     5897.98    123.64 o 
   7   2   6    12145.63    11866.27    240.72 o 
   8   2   6     6674.91     6775.58    156.58 o 
   9   2   6     5656.73     5637.60    203.83 o 
  -8   3   6      141.63      140.57     43.56 o 
  -7   3   6     7172.84     7002.01    138.19 o 
  -6   3   6     3359.78     3143.75    100.42 o 
  -5   3   6     4457.46     4380.03     76.98 o 
  -4   3   6     2409.22     2476.65     49.76 o 
  -3   3   6     9676.88     9532.66    132.60 o 
  -2   3   6     8681.32     8734.46    120.69 o 
  -1   3   6     4984.51     4940.80     73.21 o 
   0   3   6    25931.97    25677.90    330.17 o 
   1   3   6      157.84      186.35     12.73 o 
   2   3   6    25802.12    25901.31    303.55 o 
   3   3   6      607.93      628.27     21.07 o 
   4   3   6    10046.13    10152.89    131.56 o 
   5   3   6     1560.00     1623.85     46.27 o 
   6   3   6     4798.06     4637.29     97.68 o 
   7   3   6     2387.22     2529.74     86.79 o 
   8   3   6     2760.26     2849.35     98.05 o 
  -8   4   6     4847.58     4927.30    139.91 o 
  -7   4   6     1347.44     1263.44     63.34 o 
  -6   4   6     8593.22     8288.88    208.12 o 
  -5   4   6     4640.82     4606.83     96.96 o 
  -4   4   6     7036.06     6801.43    118.95 o 
  -3   4   6     6637.13     6643.39    100.48 o 
  -2   4   6     4396.06     4178.18     67.92 o 
  -1   4   6    10874.27    10467.96    130.58 o 
   0   4   6     3129.99     3135.55     48.95 o 
   1   4   6    25494.00    25131.91    296.57 o 
   2   4   6      266.34      346.16     18.29 o 
   3   4   6    11853.15    11151.21    142.28 o 
   4   4   6      448.22      501.89     28.26 o 
   5   4   6     8163.80     8383.99    131.13 o 
   6   4   6     1946.72     1917.21     75.74 o 
   7   4   6     3798.14     3906.46    184.93 o 
   8   4   6     1707.25     1731.53     81.98 o 
  -8   5   6      112.24      186.91     61.42 o 
  -7   5   6    12131.11    12070.17    235.61 o 
  -6   5   6     2804.04     2860.57     83.53 o 
  -5   5   6    13684.24    13439.40    223.90 o 
  -4   5   6    10193.73    10106.38    173.33 o 
  -3   5   6    12559.07    12545.48    176.23 o 
  -2   5   6    12646.03    12129.95    168.73 o 
  -1   5   6    15714.33    15676.08    206.94 o 
   0   5   6    28109.47    27767.50    363.14 o 
   1   5   6      578.75      686.41     29.50 o 
   2   5   6    22377.93    21629.97    261.33 o 
   3   5   6      647.51      672.74     27.76 o 
   4   5   6    23477.47    22559.19    303.56 o 
   5   5   6     1942.00     1920.88     61.59 o 
   6   5   6    21326.62    21128.55    403.78 o 
   7   5   6     6445.07     6439.38    162.37 o 
   8   5   6     5585.31     5521.22    166.69 o 
  -7   6   6      169.43      405.93    103.55 o 
  -6   6   6      626.49      724.04     78.61 o 
  -5   6   6      376.10      453.93     53.45 o 
  -4   6   6     1167.45     1420.82    101.77 o 
  -3   6   6     2804.72     2722.05     72.10 o 
  -2   6   6      880.27      991.54     54.51 o 
  -1   6   6     4009.68     3961.43     64.42 o 
   0   6   6       34.25       55.56     18.30 o 
   1   6   6      656.22      718.17     29.13 o 
   2   6   6      188.30      210.81     21.88 o 
   3   6   6     2567.84     2575.38     52.52 o 
   4   6   6        6.15       32.59     24.09 o 
   5   6   6     2512.85     2498.08     72.83 o 
   6   6   6       56.86       78.13     37.86 o 
   7   6   6     1802.39     1720.94     75.15 o 
  -7   7   6     8730.67     8533.83    446.98 o 
  -6   7   6     1321.57     1404.48     74.99 o 
  -5   7   6     9309.67     9504.41    204.96 o 
  -4   7   6     5819.62     5854.26    124.69 o 
  -3   7   6     8827.05     8712.82    158.96 o 
  -2   7   6    20352.53    19777.47    302.14 o 
  -1   7   6     4409.15     4383.29    113.23 o 
   0   7   6    26733.28    26295.30    318.23 o 
   1   7   6     1316.11     1406.62     41.15 o 
   2   7   6    22612.58    22461.80    276.81 o 
   3   7   6        3.06       58.61     23.31 o 
   4   7   6    15304.10    14899.73    243.54 o 
   5   7   6      902.53      968.65     56.41 o 
   6   7   6     8403.42     8647.61    168.59 o 
  -6   8   6      464.16      534.22     60.60 o 
  -5   8   6       20.25       24.20     45.12 o 
  -4   8   6      437.84      582.30     75.41 o 
  -3   8   6      450.02      452.43     50.18 o 
  -2   8   6       35.90       84.58     40.91 o 
  -1   8   6      392.33      445.40     40.84 o 
   0   8   6       52.18       50.67     33.10 o 
   1   8   6       29.01       21.95     25.54 o 
   2   8   6       34.96       38.54     30.77 o 
   3   8   6      147.51      244.71     74.15 o 
   4   8   6       28.10      -61.95     48.18 o 
   5   8   6      256.28      353.03     55.27 o 
   6   8   6       27.51       24.37     44.16 o 
  -4   9   6     3476.67     3696.97    104.57 o 
  -3   9   6     4545.68     4669.83    114.24 o 
  -2   9   6     5961.25     6042.95    127.94 o 
  -1   9   6     1704.65     1866.67     68.34 o 
   0   9   6     9481.14     9599.49    152.39 o 
   1   9   6      398.74      493.41     40.09 o 
   2   9   6    11601.52    12022.69    183.45 o 
   3   9   6        0.93       72.29     41.34 o 
   4   9   6     8797.25     8959.46    172.92 o 
  -3  10   6     1417.46     1499.28     76.71 o 
  -2  10   6      626.99      640.13     56.70 o 
  -1  10   6     1838.66     1873.38     74.89 o 
   0  10   6      394.08      409.50     49.32 o 
   1  10   6     2431.24     2525.89     81.64 o 
   2  10   6      170.46      178.42     55.06 o 
   3  10   6     3354.86     3559.01    114.66 o 
  -9   1   7     1201.76     1276.62     96.52 o 
  -8   1   7    16523.35    16703.23    307.84 o 
  -7   1   7      160.65      334.09     51.01 o 
  -6   1   7    27064.85    26138.45    343.83 o 
  -5   1   7     2107.25     2532.41    150.52 o 
  -4   1   7    37234.56    37858.52    552.63 o 
  -3   1   7    17329.38    18731.06    221.43 o 
  -2   1   7    46253.61    46534.28    530.46 o 
  -1   1   7    38030.31    39219.79    617.25 o 
   0   1   7    45117.64    45942.39    522.19 o 
   1   1   7    56356.67    56025.74    695.70 o 
   2   1   7    17769.24    18516.25    238.22 o 
   3   1   7    69650.27    68530.83    855.54 o 
   4   1   7       98.22      170.17     27.69 o 
   5   1   7    38697.48    37257.71    481.35 o 
   6   1   7      581.74      680.84     40.87 o 
   7   1   7    20709.06    20478.54    318.85 o 
   8   1   7     1945.75     2008.77     70.99 o 
   9   1   7    12146.81    12547.10    367.33 o 
  -9   2   7     2229.58     2408.02    178.84 o 
  -8   2   7       39.48       70.04     38.56 o 
  -7   2   7     3197.70     3185.93     82.98 o 
  -6   2   7     1336.46     1304.51     52.53 o 
  -5   2   7     1446.87     1419.05     40.09 o 
  -4   2   7      677.47      783.06     23.22 o 
  -3   2   7     5141.75     5120.21     75.75 o 
  -2   2   7     2227.07     2344.82     40.93 o 
  -1   2   7     9403.48     9730.73    131.70 o 
   0   2   7    10678.06    10861.02    130.39 o 
   1   2   7     3825.92     3986.47     54.03 o 
   2   2   7    12132.46    12065.35    146.11 o 
   3   2   7     1413.08     1538.57     62.15 o 
   4   2   7     5147.16     5207.60     84.25 o 
   5   2   7      115.65      125.71     21.30 o 
   6   2   7      672.12      761.05     37.22 o 
   7   2   7      273.63      288.15     38.09 o 
   8   2   7     1671.76     1626.70     74.79 o 
   9   2   7      636.97      621.62     61.13 o 
  -8   3   7     7146.19     7205.05    148.43 o 
  -7   3   7       14.36       71.50     37.34 o 
  -6   3   7    19194.07    18224.97    286.64 o 
  -5   3   7     1164.64     1307.25     55.80 o 
  -4   3   7    27114.17    26011.09    441.64 o 
  -3   3   7     8857.73     8944.50    125.59 o 
  -2   3   7    10063.66     9415.22    128.77 o 
  -1   3   7    12700.29    12801.69    154.34 o 
   0   3   7    11028.52    10807.54    146.00 o 
   1   3   7    27022.44    26563.21    310.03 o 
   2   3   7     5937.58     5939.10     79.82 o 
   3   3   7    22552.99    21780.35    259.96 o 
   4   3   7     1087.08     1249.23     38.23 o 
   5   3   7    17851.23    17749.33    243.96 o 
   6   3   7      184.53      260.27     32.54 o 
   7   3   7    12627.25    11877.89    232.43 o 
   8   3   7     1445.68     1476.65     76.30 o 
  -8   4   7      221.27      246.82     49.39 o 
  -7   4   7    10906.51    10645.97    275.54 o 
  -6   4   7        3.11      195.23     85.34 o 
  -5   4   7    19721.19    18643.34    361.39 o 
  -4   4   7     2009.08     2106.81     87.66 o 
  -3   4   7    18739.57    18648.76    247.29 o 
  -2   4   7    14820.72    15053.20    200.70 o 
  -1   4   7     5702.29     5651.79     92.64 o 
   0   4   7    22443.89    21939.14    259.93 o 
   1   4   7     1365.76     1323.03     29.97 o 
   2   4   7    13656.04    13003.74    161.50 o 
   3   4   7     1155.90     1137.60     30.38 o 
   4   4   7    18056.22    17411.41    238.47 o 
   5   4   7      580.40      595.30     34.05 o 
   6   4   7    25515.19    24069.26    328.23 o 
   7   4   7     1258.63     1226.36     83.67 o 
   8   4   7     7510.07     7336.10    228.79 o 
  -8   5   7     3943.12     4067.76    133.28 o 
  -7   5   7      114.24      217.55     46.81 o 
  -6   5   7     4714.46     4758.21    297.33 o 
  -5   5   7     1168.31     1175.54     53.68 o 
  -4   5   7     4536.62     4755.11     99.95 o 
  -3   5   7     1277.89     1316.46     40.90 o 
  -2   5   7     8108.31     8198.04    120.97 o 
  -1   5   7     3183.74     3291.71     53.77 o 
   0   5   7     3357.83     3184.56     53.19 o 
   1   5   7     7404.83     7475.18    112.19 o 
   2   5   7      308.33      291.09     20.15 o 
   3   5   7     8792.21     8116.44    111.22 o 
   4   5   7       41.91       68.47     27.46 o 
   5   5   7     4752.40     4628.26     87.99 o 
   6   5   7        0.46       28.05     34.00 o 
   7   5   7     2959.48     2819.21    107.60 o 
   8   5   7      255.32      263.94     55.24 o 
  -7   6   7    10244.21     9766.45    193.95 o 
  -6   6   7       78.62      137.71     42.67 o 
  -5   6   7    11178.13    11147.53    197.28 o 
  -4   6   7     1504.09     1665.86     61.29 o 
  -3   6   7    16111.94    15868.45    253.41 o 
  -2   6   7     4317.02     4313.42    100.87 o 
  -1   6   7    22474.67    22475.68    271.65 o 
   0   6   7    14751.86    14573.59    203.54 o 
   1   6   7     6798.93     6862.37     98.35 o 
   2   6   7    18037.86    17796.97    221.88 o 
   3   6   7      908.53      922.03     34.45 o 
   4   6   7    17117.94    16393.03    231.70 o 
   5   6   7       36.69       82.23     33.69 o 
   6   6   7    11734.10    11972.78    210.34 o 
   7   6   7      944.10      961.49     62.45 o 
  -6   7   7       82.18      205.36     69.94 o 
  -5   7   7       63.93       87.02     41.53 o 
  -4   7   7       13.08       65.26     48.73 o 
  -3   7   7       66.42       98.88     35.43 o 
  -2   7   7        2.04       49.35     30.72 o 
  -1   7   7      179.88      130.25     26.35 o 
   0   7   7       23.65       15.47     22.30 o 
   1   7   7      122.24      179.50     24.89 o 
   2   7   7      261.64      276.55     27.39 o 
   3   7   7       86.95      162.04     32.65 o 
   4   7   7       68.00       49.04     37.20 o 
   5   7   7       65.72      103.79     38.92 o 
   6   7   7       20.72       15.46     41.84 o 
  -6   8   7      403.79      462.75     60.78 o 
  -5   8   7     9173.43     9348.53    182.94 o 
  -4   8   7     1418.65     1364.63     68.14 o 
  -3   8   7    10837.42    10612.41    190.53 o 
  -2   8   7     6299.27     5982.31    122.67 o 
  -1   8   7     6929.44     6792.42    131.25 o 
   0   8   7    11241.84    11162.74    189.11 o 
   1   8   7     4362.58     4550.02     80.07 o 
   2   8   7    15201.74    15364.52    201.40 o 
   3   8   7     1062.18     1112.43     63.14 o 
   4   8   7    12531.56    12406.41    254.23 o 
   5   8   7       12.49       13.21     40.62 o 
  -4   9   7     1130.41     1269.45     73.17 o 
  -3   9   7      312.10      260.14     49.08 o 
  -2   9   7      583.67      645.88     51.30 o 
  -1   9   7      418.82      400.50     45.33 o 
   0   9   7      459.51      457.22     45.52 o 
   1   9   7      640.03      736.07     44.70 o 
   2   9   7      197.34      292.17     44.94 o 
   3   9   7     1273.65     1457.66     69.19 o 
   4   9   7       16.49       29.84     46.47 o 
  -2  10   7     2225.32     2221.41     84.52 o 
  -1  10   7     1758.53     1787.25     74.58 o 
   0  10   7     3036.21     2962.97     88.42 o 
   1  10   7      569.95      602.38     76.23 o 
   2  10   7     2164.51     2304.66     94.56 o 
  -9   0   8     5474.32     5560.12    253.18 o 
  -8   0   8    12042.40    11478.80    404.44 o 
  -7   0   8     4024.38     4465.38    133.39 o 
  -6   0   8    25791.87    25484.13    435.79 o 
  -5   0   8      530.29      682.32     69.02 o 
  -4   0   8    40331.84    41647.98    683.90 o 
  -3   0   8      630.37     1373.50    236.19 o 
  -2   0   8    65975.63    68368.88   1321.27 o 
  -1   0   8    14542.17    14904.28    305.71 o 
   0   0   8    48054.57    48049.54   1393.56 o 
   1   0   8    25202.61    26408.01    440.88 o 
   2   0   8    33865.53    36673.24    777.06 o 
   3   0   8    34547.10    35745.74    824.35 o 
   4   0   8     4521.24     4470.71     90.87 o 
   5   0   8    23922.70    23378.79    491.46 o 
   6   0   8      676.93      625.49     56.12 o 
   7   0   8    21503.01    21615.11    475.14 o 
   8   0   8        9.58       -9.46     48.83 o 
   9   0   8    14870.01    15473.21   1101.13 o 
  -9   1   8      398.78      397.12     75.57 o 
  -8   1   8      187.20      237.03     61.81 o 
  -7   1   8     1293.64     1265.07     55.60 o 
  -6   1   8     1658.43     1737.19     62.01 o 
  -5   1   8      974.72     1016.34     31.84 o 
  -4   1   8      346.05      422.57     19.07 o 
  -3   1   8     9169.33     9395.74    116.90 o 
  -2   1   8      827.27      930.14     21.50 o 
  -1   1   8     4000.15     4107.29     53.77 o 
   0   1   8     1775.96     1877.23     34.06 o 
   1   1   8      463.57      508.05     15.85 o 
   2   1   8      324.56      313.10     22.48 o 
   3   1   8     1854.84     2024.89     46.04 o 
   4   1   8      505.09      580.08     28.24 o 
   5   1   8      297.08      317.71     25.01 o 
   6   1   8     1152.74     1188.85     50.30 o 
   7   1   8       77.59       65.02     33.11 o 
   8   1   8     1864.74     2041.05     72.54 o 
   9   1   8      290.66      302.60     53.78 o 
  -9   2   8     2541.32     2703.68    183.21 o 
  -8   2   8    11012.63    10972.18    195.86 o 
  -7   2   8     2329.98     2471.05     80.69 o 
  -6   2   8    26116.08    25166.73    380.22 o 
  -5   2   8       32.05      136.06     38.81 o 
  -4   2   8    36185.27    36368.73    442.69 o 
  -3   2   8     4352.65     4800.97     76.85 o 
  -2   2   8    28089.13    27274.71    351.64 o 
  -1   2   8     6590.34     6723.49     99.14 o 
   0   2   8    37450.95    37376.31    466.23 o 
   1   2   8    20586.71    20218.54    261.59 o 
   2   2   8    14720.84    14365.65    172.04 o 
   3   2   8    29123.29    28546.89    367.11 o 
   4   2   8     4588.06     4613.64     77.91 o 
   5   2   8    29256.82    28969.98    422.02 o 
   6   2   8      388.62      441.47     55.31 o 
   7   2   8    18377.44    18092.88    292.34 o 
   8   2   8      195.93      307.45     49.34 o 
  -8   3   8     1104.86     1265.55     66.84 o 
  -7   3   8     5377.25     5227.33    160.70 o 
  -6   3   8     1071.60     1087.31     51.94 o 
  -5   3   8    10161.76     9948.35    168.67 o 
  -4   3   8      486.07      536.78     48.13 o 
  -3   3   8    14180.95    13879.21    186.18 o 
  -2   3   8       51.21       94.09     13.35 o 
  -1   3   8    18970.14    19021.34    224.81 o 
   0   3   8     3533.63     3574.61     57.87 o 
   1   3   8     7133.22     6937.56     90.32 o 
   2   3   8     5337.13     5021.49     69.93 o 
   3   3   8     5022.59     5263.70     74.30 o 
   4   3   8    11282.60    11338.58    161.99 o 
   5   3   8     1220.08     1262.03     46.34 o 
   6   3   8     9506.49     9631.33    196.59 o 
   7   3   8        3.80       61.94     36.58 o 
   8   3   8     4337.20     4269.75    221.26 o 
  -8   4   8     3960.82     4090.00    109.63 o 
  -7   4   8      332.97      392.29     58.98 o 
  -6   4   8     6673.94     6537.41    129.83 o 
  -5   4   8        9.20       81.59     29.95 o 
  -4   4   8    10212.68    10101.58    169.67 o 
  -3   4   8      312.23      405.37     30.58 o 
  -2   4   8     9776.91     9866.57    137.55 o 
  -1   4   8     1005.18     1025.64     25.57 o 
   0   4   8    13639.81    13391.10    164.47 o 
   1   4   8     9130.05     8799.09    113.63 o 
   2   4   8    11028.06    11148.82    143.06 o 
   3   4   8    15206.25    15160.39    188.32 o 
   4   4   8     2820.25     2984.25     62.47 o 
   5   4   8     5178.21     5310.51     94.13 o 
   6   4   8     1784.15     1721.55     61.91 o 
   7   4   8     5325.37     5037.14    130.05 o 
   8   4   8       21.25      -10.20     46.48 o 
  -8   5   8     2227.01     2370.68    106.93 o 
  -7   5   8    10069.38     9690.18    252.43 o 
  -6   5   8     1942.92     1872.22     70.91 o 
  -5   5   8    16187.23    15647.52    299.84 o 
  -4   5   8       42.70      189.50     41.42 o 
  -3   5   8    23900.62    23765.10    358.52 o 
  -2   5   8     6418.29     6547.15    101.13 o 
  -1   5   8    21395.73    20714.38    320.47 o 
   0   5   8    12662.86    12601.84    158.52 o 
   1   5   8    18315.26    17863.21    218.53 o 
   2   5   8    17346.66    16911.66    208.79 o 
   3   5   8     7640.79     7286.63    117.49 o 
   4   5   8    17824.94    17298.78    240.58 o 
   5   5   8     2261.37     2397.73     68.85 o 
   6   5   8    17130.60    16547.79    268.26 o 
   7   5   8        1.42       47.49     42.67 o 
   8   5   8     9109.68     9088.13    250.35 o 
  -7   6   8       44.68       72.34     47.08 o 
  -6   6   8     1199.33     1294.82     92.44 o 
  -5   6   8        1.11        0.22     35.08 o 
  -4   6   8     2081.69     2130.69     68.77 o 
  -3   6   8      246.91      280.85     35.60 o 
  -2   6   8     2909.72     2849.50     70.67 o 
  -1   6   8     2215.14     2112.17     50.44 o 
   0   6   8      438.95      506.15     26.19 o 
   1   6   8     1015.64      999.76     33.91 o 
   2   6   8      327.65      330.06     24.49 o 
   3   6   8      256.74      288.40     28.10 o 
   4   6   8     1145.36     1152.31     45.15 o 
   5   6   8     2169.03     2080.97     71.03 o 
   6   6   8       66.75       77.20     39.83 o 
   7   6   8     1663.92     1637.57     73.60 o 
  -6   7   8      119.52      144.77     48.42 o 
  -5   7   8    11714.73    11829.94    213.44 o 
  -4   7   8       12.95       28.98     37.66 o 
  -3   7   8    19098.10    18511.86    295.41 o 
  -2   7   8      641.11      699.47     44.70 o 
  -1   7   8    23225.22    23508.29    517.91 o 
   0   7   8     7099.68     7109.46    115.59 o 
   1   7   8    12828.84    13183.91    172.54 o 
   2   7   8    11359.04    11249.63    152.18 o 
   3   7   8     6111.61     6068.02    106.57 o 
   4   7   8    12754.08    12295.57    208.47 o 
   5   7   8     1288.76     1430.89     64.39 o 
   6   7   8    12403.79    12450.97    222.45 o 
  -5   8   8       35.93      156.66     49.71 o 
  -4   8   8      544.00      590.92     53.48 o 
  -3   8   8       31.86       50.49     39.59 o 
  -2   8   8       32.86       72.58     36.93 o 
  -1   8   8       75.71       95.88     36.01 o 
   0   8   8       54.10       66.57     26.91 o 
   1   8   8      409.20      460.02     36.41 o 
   2   8   8        7.01       52.72     28.16 o 
   3   8   8      194.49      238.40     74.86 o 
   4   8   8       57.15       52.57     38.25 o 
   5   8   8       87.97      125.61     55.13 o 
  -4   9   8       30.34       38.85     49.66 o 
  -3   9   8     9848.93     9887.14    186.75 o 
  -2   9   8     1883.90     1851.68     72.37 o 
  -1   9   8     6559.49     6802.37    169.13 o 
   0   9   8     3150.92     3206.74     87.87 o 
   1   9   8     4001.17     4211.34     88.34 o 
   2   9   8     3597.17     3867.89    148.74 o 
   3   9   8     4012.25     4035.28    103.68 o 
   4   9   8     7220.47     7276.33    151.28 o 
  -2  10   8     2544.83     2502.06     86.87 o 
  -1  10   8      673.02      708.77     57.84 o 
   0  10   8     2399.53     2479.36     84.56 o 
   1  10   8      769.54      758.46     65.66 o 
   2  10   8     1126.46     1165.34     86.28 o 
  -9   1   9     7809.33     8007.32    230.62 o 
  -8   1   9     7445.06     7374.16    209.69 o 
  -7   1   9     9604.50     9389.71    188.60 o 
  -6   1   9    23248.27    22291.27    339.63 o 
  -5   1   9     4676.49     5033.71     95.91 o 
  -4   1   9    31725.93    31865.00    410.01 o 
  -3   1   9      935.47     1356.74    119.57 o 
  -2   1   9    43559.61    44276.21    552.97 o 
  -1   1   9      674.09      872.08     28.17 o 
   0   1   9    82168.72    81910.36    927.56 o 
   1   1   9    14543.09    15064.82    211.75 o 
   2   1   9    52901.26    52795.79    660.42 o 
   3   1   9    23841.59    23376.98    302.17 o 
   4   1   9    17467.50    17195.85    230.43 o 
   5   1   9    23980.64    23804.56    354.66 o 
   6   1   9     5102.95     4864.95    101.27 o 
   7   1   9    18232.04    18227.88    290.36 o 
   8   1   9     1591.03     1630.87     67.04 o 
   9   1   9    12742.91    12915.23    391.68 o 
  -8   2   9      995.33     1062.47     67.58 o 
  -7   2   9     1638.25     1650.17     63.60 o 
  -6   2   9      171.75      196.75     32.99 o 
  -5   2   9     3893.49     3914.85    113.11 o 
  -4   2   9      535.91      628.50     25.29 o 
  -3   2   9     8939.64     8878.06    194.83 o 
  -2   2   9      916.91     1065.31     27.42 o 
  -1   2   9    11169.28    11319.06    153.26 o 
   0   2   9     1118.43     1255.63     24.57 o 
   1   2   9     1979.60     1816.20     34.14 o 
   2   2   9      837.65      789.89     28.37 o 
   3   2   9     3605.04     3638.44     62.31 o 
   4   2   9     4847.35     4808.11     80.75 o 
   5   2   9     3099.03     3111.90     63.70 o 
   6   2   9     6734.99     6711.63    161.34 o 
   7   2   9      364.72      431.47     50.40 o 
   8   2   9     2283.21     2349.33    134.24 o 
  -8   3   9     3768.13     3892.39    103.82 o 
  -7   3   9     4443.17     4381.18    132.03 o 
  -6   3   9     9290.52     8869.48    159.36 o 
  -5   3   9     2009.74     2019.88     60.86 o 
  -4   3   9    26904.53    25131.59    381.21 o 
  -3   3   9       65.91      202.47     38.26 o 
  -2   3   9    37495.51    37188.64    477.96 o 
  -1   3   9       25.26      135.01     28.17 o 
   0   3   9    23507.32    23746.49    278.61 o 
   1   3   9     1596.49     1560.70     33.98 o 
   2   3   9    17022.02    16258.03    196.92 o 
   3   3   9     9022.07     8779.58    136.16 o 
   4   3   9    11610.29    10990.92    262.97 o 
   5   3   9     6858.69     6610.22    115.77 o 
   6   3   9     8715.27     8466.92    151.86 o 
   7   3   9    11721.39    11701.29    214.18 o 
   8   3   9      535.88      517.65     57.54 o 
  -8   4   9     4054.52     4110.21    110.36 o 
  -7   4   9     5449.89     5246.68    119.06 o 
  -6   4   9     4323.11     4350.79    100.40 o 
  -5   4   9     9658.99     9413.71    266.46 o 
  -4   4   9     1358.76     1409.05     51.12 o 
  -3   4   9    19226.50    19400.52    295.05 o 
  -2   4   9     1045.12     1106.84     27.07 o 
  -1   4   9    21790.74    21652.93    257.34 o 
   0   4   9     3934.52     3723.68     56.72 o 
   1   4   9    20286.65    19833.37    263.48 o 
   2   4   9     7100.37     6915.20     94.55 o 
   3   4   9    15922.64    15565.44    213.85 o 
   4   4   9     9598.17     9546.59    143.44 o 
   5   4   9     4898.57     4780.86     88.12 o 
   6   4   9     7159.15     7145.80    136.87 o 
   7   4   9      841.71      856.56     61.60 o 
   8   4   9     7200.44     7098.78    170.05 o 
  -7   5   9      650.54      665.61     55.85 o 
  -6   5   9     3225.58     3182.57    154.75 o 
  -5   5   9      711.69      758.16     48.86 o 
  -4   5   9     4266.81     4228.27    117.64 o 
  -3   5   9      184.55      273.70     32.51 o 
  -2   5   9     3254.19     3226.33     72.63 o 
  -1   5   9        6.04       27.61     15.39 o 
   0   5   9     9349.28     9317.35    122.38 o 
   1   5   9     1302.58     1270.28     34.07 o 
   2   5   9     9792.64     9585.74    127.19 o 
   3   5   9     2938.21     2891.99     60.80 o 
   4   5   9     3314.38     3305.14     69.81 o 
   5   5   9     3373.66     3332.58     73.30 o 
   6   5   9      667.77      676.57     49.04 o 
   7   5   9     1909.39     2034.07     89.11 o 
  -7   6   9     6160.57     6180.62    141.89 o 
  -6   6   9     3837.68     3721.82    102.32 o 
  -5   6   9    13067.83    12769.44    221.19 o 
  -4   6   9     2058.96     2064.66    112.69 o 
  -3   6   9    23645.82    22906.11    351.56 o 
  -2   6   9      473.85      482.51     35.99 o 
  -1   6   9    23077.64    23031.57    350.46 o 
   0   6   9     3368.04     3373.40     59.26 o 
   1   6   9    20582.97    20243.50    248.85 o 
   2   6   9     5705.60     5650.39     86.24 o 
   3   6   9    11113.69    10707.23    160.04 o 
   4   6   9     9014.42     8513.39    136.06 o 
   5   6   9     4625.94     4561.28    105.00 o 
   6   6   9    14224.55    13770.78    235.85 o 
   7   6   9      625.22      721.15     82.05 o 
  -6   7   9      280.55      433.32    121.48 o 
  -5   7   9       14.49       28.67     41.79 o 
  -4   7   9       52.17       88.83     38.76 o 
  -3   7   9       55.18       64.18     34.83 o 
  -2   7   9      933.61      865.22     48.33 o 
  -1   7   9      267.47      286.49     35.41 o 
   0   7   9       21.98       29.75     22.17 o 
   1   7   9        0.46        6.63     23.11 o 
   2   7   9       67.30       83.14     24.96 o 
   3   7   9      140.75      160.98     33.72 o 
   4   7   9       55.29       93.71     34.54 o 
   5   7   9       44.52       36.23     38.98 o 
   6   7   9        8.02      -13.44     41.45 o 
  -5   8   9     9200.42     9314.39    183.65 o 
  -4   8   9      704.48      757.44     66.95 o 
  -3   8   9    14069.95    13952.46    237.69 o 
  -2   8   9      335.17      357.99     43.01 o 
  -1   8   9    16791.51    16626.73    268.04 o 
   0   8   9      810.35      896.58     50.76 o 
   1   8   9     9257.42     9658.81    137.74 o 
   2   8   9     2729.09     2737.76     91.62 o 
   3   8   9     7877.27     7958.91    151.70 o 
   4   8   9     7069.88     7100.23    143.88 o 
   5   8   9     3200.73     3364.44    106.21 o 
  -4   9   9      625.92      647.19     61.71 o 
  -3   9   9      370.14      415.42     52.20 o 
  -2   9   9     1526.66     1611.15     92.54 o 
  -1   9   9        8.70       65.51     41.12 o 
   0   9   9     1600.70     1556.32     69.84 o 
   1   9   9       72.80       94.95     45.75 o 
   2   9   9     1248.84     1325.64    120.53 o 
   3   9   9      501.57      565.34     60.46 o 
   4   9   9      368.55      534.42     58.44 o 
  -2  10   9       60.05       92.30     49.34 o 
  -1  10   9     4242.32     4275.52    135.18 o 
   0  10   9      383.84      395.80     50.13 o 
   1  10   9     5024.41     5103.05    170.60 o 
   2  10   9     1532.49     1580.33    106.40 o 
  -8   0  10     4438.31     4272.78    214.51 o 
  -7   0  10    23723.73    23160.23    726.97 o 
  -6   0  10    26803.64    26690.62    454.72 o 
  -5   0  10    11712.34    12449.97    224.84 o 
  -4   0  10    24701.59    25578.97    428.21 o 
  -3   0  10     1662.61     1676.39     44.12 o 
  -2   0  10    20789.23    19882.89    813.78 o 
  -1   0  10      969.47     1127.26     49.69 o 
   0   0  10    76357.14    75673.42   1527.41 o 
   1   0  10     1649.66     2009.88     70.19 o 
   2   0  10    57945.07    60613.44    991.77 o 
   3   0  10     6633.99     7015.19    127.97 o 
   4   0  10    30114.67    30117.82    616.26 o 
   5   0  10    17513.62    17093.60    372.85 o 
   6   0  10     8334.50     8399.20    486.12 o 
   7   0  10    13380.36    13197.98    314.99 o 
   8   0  10     3030.44     3168.13    127.71 o 
  -8   1  10      480.38      451.83     69.99 o 
  -7   1  10       17.94       82.13     53.09 o 
  -6   1  10     3817.61     3878.81     86.52 o 
  -5   1  10     2360.74     2339.10     60.51 o 
  -4   1  10     2048.42     2175.19     39.91 o 
  -3   1  10     4148.58     4103.11     58.14 o 
  -2   1  10     1439.68     1626.36     34.04 o 
  -1   1  10     2059.06     2327.38     38.93 o 
   0   1  10      562.84      602.04     20.59 o 
   1   1  10     3074.67     3613.38     55.18 o 
   2   1  10     2530.05     3006.34     50.41 o 
   3   1  10     1125.33     1148.94     31.02 o 
   4   1  10      338.52      354.10     22.47 o 
   5   1  10     7038.71     6929.80    125.24 o 
   6   1  10     2893.26     2788.73     76.06 o 
   7   1  10     1408.31     1419.97     60.59 o 
   8   1  10      480.70      470.51     47.41 o 
  -8   2  10     1898.99     2090.37    114.17 o 
  -7   2  10     8948.15     8747.43    161.82 o 
  -6   2  10     6119.56     6034.26    133.98 o 
  -5   2  10    10756.70    10555.34    174.89 o 
  -4   2  10    24458.17    24674.51    365.60 o 
  -3   2  10    12680.66    13415.74    284.76 o 
  -2   2  10    57302.40    57899.42    733.91 o 
  -1   2  10     3571.91     3690.25     59.37 o 
   0   2  10    54575.69    54915.68    626.96 o 
   1   2  10      980.59     1147.39     38.38 o 
   2   2  10    35119.48    35069.37    443.51 o 
   3   2  10     4487.57     4686.96     94.07 o 
   4   2  10    19504.68    19723.52    264.05 o 
   5   2  10     3178.61     3267.30     95.29 o 
   6   2  10    16978.40    17148.20    271.12 o 
   7   2  10    10260.36    10232.48    240.39 o 
   8   2  10     4992.82     5026.94    116.50 o 
  -8   3  10     3622.57     3611.63    101.31 o 
  -7   3  10     1978.39     1974.49     75.25 o 
  -6   3  10     2268.58     2219.89     76.82 o 
  -5   3  10     3365.79     3476.60     82.28 o 
  -4   3  10     3590.77     3593.64     77.75 o 
  -3   3  10    10987.59    10854.72    216.49 o 
  -2   3  10     2543.57     2491.01     47.45 o 
  -1   3  10    16462.25    16644.22    198.56 o 
   0   3  10      669.37      679.86     21.65 o 
   1   3  10    21865.54    21574.61    283.13 o 
   2   3  10     1070.91     1063.87     26.57 o 
   3   3  10    15126.05    14881.68    203.53 o 
   4   3  10     3312.22     3260.76     71.53 o 
   5   3  10     5356.11     5353.92     93.43 o 
   6   3  10     3475.57     3545.82     85.13 o 
   7   3  10     1402.20     1358.59     59.61 o 
   8   3  10     3211.06     3209.83    105.72 o 
  -8   4  10     1222.14     1346.91     72.38 o 
  -7   4  10     3614.60     3522.63     96.27 o 
  -6   4  10     3267.61     3180.19    131.21 o 
  -5   4  10     2430.09     2505.52     83.58 o 
  -4   4  10     7014.25     6853.43    126.22 o 
  -3   4  10     1772.60     1790.08     53.55 o 
  -2   4  10    11466.95    11479.12    183.19 o 
  -1   4  10     1674.39     1626.41     33.43 o 
   0   4  10    17040.69    16549.58    201.05 o 
   1   4  10       51.11       62.39     12.54 o 
   2   4  10    15132.20    15027.06    186.23 o 
   3   4  10     3781.23     3708.52     69.30 o 
   4   4  10     8444.53     8368.28    129.46 o 
   5   4  10     5016.22     5172.01     93.80 o 
   6   4  10     4308.68     4377.32     99.41 o 
   7   4  10     3530.33     3488.85    107.50 o 
   8   4  10     2202.34     2119.45     92.47 o 
  -7   5  10     2542.36     2673.73     88.09 o 
  -6   5  10     8990.27     8570.83    163.53 o 
  -5   5  10     6532.76     6424.80    129.35 o 
  -4   5  10     8746.50     8368.73    151.86 o 
  -3   5  10    16781.36    16657.95    261.58 o 
  -2   5  10     1612.68     1593.99     51.73 o 
  -1   5  10    23524.40    23213.97    278.15 o 
   0   5  10        5.63       60.92     16.15 o 
   1   5  10    26778.94    25838.99    342.41 o 
   2   5  10      143.72      172.73     19.83 o 
   3   5  10    23150.55    21837.39    294.30 o 
   4   5  10     2773.92     2639.11     61.56 o 
   5   5  10     8926.43     9151.56    146.24 o 
   6   5  10     5498.46     5601.05    121.87 o 
   7   5  10     3869.35     3818.19    116.17 o 
  -7   6  10     1054.09     1080.53     80.99 o 
  -6   6  10     1060.32     1265.83    185.60 o 
  -5   6  10      716.29      769.52     53.92 o 
  -4   6  10      977.11     1064.71     61.84 o 
  -3   6  10       10.12       36.72     41.50 o 
  -2   6  10      660.94      638.64     40.30 o 
  -1   6  10      139.32      158.69     28.61 o 
   0   6  10     1490.96     1548.24     48.80 o 
   1   6  10       56.00       77.88     19.87 o 
   2   6  10     2934.75     2893.15     62.16 o 
   3   6  10       98.71      112.23     26.04 o 
   4   6  10     3034.32     2969.72     69.37 o 
   5   6  10      219.88      287.57     41.07 o 
   6   6  10     1278.30     1264.73     64.11 o 
   7   6  10      582.43      685.11     83.06 o 
  -6   7  10     6911.87     6798.37    150.39 o 
  -5   7  10     8160.00     8243.74    164.47 o 
  -4   7  10     5107.88     5090.26    116.45 o 
  -3   7  10    16618.11    16115.49    263.93 o 
  -2   7  10      841.30      804.86     47.07 o 
  -1   7  10    16259.73    15787.19    252.07 o 
   0   7  10       52.15       87.61     25.91 o 
   1   7  10    14277.88    14735.59    191.36 o 
   2   7  10      423.83      435.00     34.91 o 
   3   7  10    14676.64    14541.92    212.11 o 
   4   7  10     4360.97     4333.78    102.39 o 
   5   7  10    10524.95    10789.03    195.62 o 
   6   7  10     7048.83     7307.46    152.98 o 
  -5   8  10      195.11      280.77     54.13 o 
  -4   8  10      100.71      137.48     45.77 o 
  -3   8  10       67.38      127.32     58.22 o 
  -2   8  10       14.70       43.54     37.08 o 
  -1   8  10        3.23       20.88     35.76 o 
   0   8  10      237.25      285.83     38.34 o 
   1   8  10      223.21      248.46     34.51 o 
   2   8  10     1023.09     1001.92     48.29 o 
   3   8  10       60.75       54.95     40.81 o 
   4   8  10      372.34      385.52     47.69 o 
   5   8  10      226.54      246.16     48.98 o 
  -4   9  10     2047.25     2113.10     86.14 o 
  -3   9  10     5267.90     5469.61    141.86 o 
  -2   9  10     2090.93     1962.49     84.80 o 
  -1   9  10     9692.23     9676.76    192.44 o 
   0   9  10       38.98       66.24     39.67 o 
   1   9  10    10032.55    10178.97    182.61 o 
   2   9  10      721.18      728.38     58.29 o 
   3   9  10     7962.73     8448.02    164.52 o 
   4   9  10     1320.73     1348.98     91.05 o 
  -1  10  10      125.99      108.89     47.80 o 
   0  10  10     3264.82     3262.11     94.85 o 
   1  10  10      721.77      632.50     83.96 o 
  -8   1  11      249.79      274.06     67.50 o 
  -7   1  11    20689.91    19715.72    449.49 o 
  -6   1  11     4842.75     4905.95    194.77 o 
  -5   1  11    19260.19    18552.04    283.61 o 
  -4   1  11     9661.46    10209.83    130.21 o 
  -3   1  11    17783.63    18025.78    276.76 o 
  -2   1  11    20646.10    21183.21    277.60 o 
  -1   1  11    14787.29    15616.21    205.68 o 
   0   1  11    56570.84    56928.71    649.16 o 
   1   1  11      682.78      807.60     32.84 o 
   2   1  11    50404.18    50936.43    583.06 o 
   3   1  11       39.98      150.67     35.89 o 
   4   1  11    31540.23    30779.33    397.83 o 
   5   1  11      574.97      743.32     41.16 o 
   6   1  11    21906.46    21625.72    332.82 o 
   7   1  11     5054.98     5068.97    112.31 o 
   8   1  11     9414.96     9656.98    181.04 o 
  -8   2  11     2179.98     2049.26    111.37 o 
  -7   2  11       24.30       19.58     40.96 o 
  -6   2  11     4537.34     4459.17     97.02 o 
  -5   2  11      548.47      577.45     36.75 o 
  -4   2  11     3880.14     3851.86    103.39 o 
  -3   2  11     3626.31     3761.67     70.87 o 
  -2   2  11     4703.98     4481.59     80.95 o 
  -1   2  11     7256.06     7413.80    106.52 o 
   0   2  11     1962.05     2008.28     34.06 o 
   1   2  11     6452.44     6332.86    101.06 o 
   2   2  11      706.92      811.43     23.22 o 
   3   2  11     7656.56     7279.54    108.03 o 
   4   2  11     2190.73     2258.23     50.72 o 
   5   2  11     7489.75     7467.83    134.25 o 
   6   2  11     1451.15     1513.20     56.50 o 
   7   2  11     2378.85     2448.66     76.59 o 
   8   2  11      753.73      918.15     79.00 o 
  -8   3  11      155.37      137.84     56.96 o 
  -7   3  11     6877.16     6656.45    180.69 o 
  -6   3  11     1573.83     1659.85     71.50 o 
  -5   3  11    10973.68    10829.96    182.46 o 
  -4   3  11     8793.67     8758.82    173.36 o 
  -3   3  11    13791.37    13377.02    209.49 o 
  -2   3  11    20015.54    19490.95    259.85 o 
  -1   3  11     6874.51     7152.58     92.61 o 
   0   3  11    18917.11    18999.48    226.46 o 
   1   3  11     2676.98     2761.52     45.31 o 
   2   3  11    18919.70    18404.50    221.73 o 
   3   3  11       10.04       86.37     18.13 o 
   4   3  11    20543.71    19582.69    264.92 o 
   5   3  11     3030.52     3238.22     72.37 o 
   6   3  11    13927.33    13689.49    258.16 o 
   7   3  11     3959.09     4167.83    124.38 o 
   8   3  11     6440.68     6282.96    155.86 o 
  -8   4  11     7152.82     7041.83    151.40 o 
  -7   4  11      494.49      580.77     52.37 o 
  -6   4  11     9326.97     9029.50    166.84 o 
  -5   4  11     3329.53     3243.95    137.88 o 
  -4   4  11    11521.14    11249.49    187.40 o 
  -3   4  11    11199.17    11001.64    180.63 o 
  -2   4  11     3892.84     3791.57     78.31 o 
  -1   4  11    16347.00    15723.20    192.25 o 
   0   4  11     1861.90     1896.53     38.54 o 
   1   4  11    25531.38    24557.89    292.74 o 
   2   4  11     1828.44     1925.56     40.34 o 
   3   4  11    24459.76    24180.20    320.92 o 
   4   4  11      174.32      224.44     25.59 o 
   5   4  11    11652.24    11548.18    172.63 o 
   6   4  11     3266.27     3245.72    101.17 o 
   7   4  11     6138.04     6079.46    168.29 o 
   8   4  11     4101.32     4029.03    153.78 o 
  -7   5  11     4212.04     4048.58    114.75 o 
  -6   5  11      862.32      954.70     58.26 o 
  -5   5  11     2930.96     2884.72     94.94 o 
  -4   5  11     1680.56     1700.38     60.71 o 
  -3   5  11     3341.41     3326.79     79.24 o 
  -2   5  11     5707.19     5562.28    106.15 o 
  -1   5  11     3756.12     3790.13     69.13 o 
   0   5  11     8739.14     8410.25    113.13 o 
   1   5  11     2000.48     1955.41     42.35 o 
   2   5  11     9157.85     8785.37    126.60 o 
   3   5  11       44.65       71.78     22.96 o 
   4   5  11     5379.29     5451.65     97.26 o 
   5   5  11       17.52       52.04     27.48 o 
   6   5  11     3343.94     3310.05    101.93 o 
   7   5  11      373.25      471.38     56.95 o 
  -7   6  11      906.73     1005.90     94.60 o 
  -6   6  11     9252.00     9137.22    208.27 o 
  -5   6  11     3961.96     3963.45    100.81 o 
  -4   6  11    11907.34    11673.37    201.98 o 
  -3   6  11    14470.99    13808.41    227.71 o 
  -2   6  11     5738.13     5635.30    111.42 o 
  -1   6  11    17485.80    16970.77    264.85 o 
   0   6  11     1625.34     1665.25     41.25 o 
   1   6  11    15194.58    14829.56    209.86 o 
   2   6  11      252.58      313.05     28.87 o 
   3   6  11    19750.89    18757.15    260.89 o 
   4   6  11     1403.78     1333.36     50.76 o 
   5   6  11    10533.85    10618.47    167.60 o 
   6   6  11     2280.15     2349.50     91.93 o 
   7   6  11     5275.16     5373.06    144.27 o 
  -6   7  11       80.11      118.40     50.77 o 
  -5   7  11       81.96      164.86     46.14 o 
  -4   7  11      118.19      125.24     41.26 o 
  -3   7  11       62.30      138.70     41.98 o 
  -2   7  11       55.12       78.93     49.11 o 
  -1   7  11      196.48      260.81     35.61 o 
   0   7  11      123.60      114.00     33.32 o 
   1   7  11      615.38      667.86     43.81 o 
   2   7  11       17.01       54.94     29.02 o 
   3   7  11       31.28       43.56     29.03 o 
   4   7  11       50.99      126.22     43.72 o 
   5   7  11       53.75       59.27     41.18 o 
   6   7  11       25.20       19.91     42.29 o 
  -5   8  11     2703.70     2780.77     94.54 o 
  -4   8  11     6455.93     6565.54    144.07 o 
  -3   8  11     5465.30     5434.37    134.64 o 
  -2   8  11     5536.62     5668.61    129.87 o 
  -1   8  11    10749.51    10472.48    184.80 o 
   0   8  11     3024.25     2989.62     80.88 o 
   1   8  11    16897.75    17108.72    274.11 o 
   2   8  11       32.41       89.40     34.12 o 
   3   8  11    13345.40    13511.69    204.67 o 
   4   8  11      254.60      257.10     45.05 o 
   5   8  11    11685.26    11990.00    312.32 o 
  -3   9  11      262.28      322.79     51.21 o 
  -2   9  11      206.71      180.55     47.63 o 
  -1   9  11      399.70      426.21     49.26 o 
   0   9  11     2194.63     2222.60     77.50 o 
   1   9  11       99.47       82.05     49.42 o 
   2   9  11     1145.13     1167.67     73.84 o 
   3   9  11       19.33       22.63     46.07 o 
   0  10  11      511.68      554.67     56.06 o 
  -8   0  12      365.52      449.87    102.80 o 
  -7   0  12    13715.59    12898.81    447.47 o 
  -5   0  12    22520.30    22784.41    956.74 o 
  -4   0  12     6413.71     6636.45    127.99 o 
  -3   0  12    30669.86    30809.90    611.95 o 
  -2   0  12    17862.26    19261.54    322.53 o 
  -1   0  12    31879.35    31383.96    513.75 o 
   0   0  12    45223.62    46588.49    754.57 o 
   1   0  12     9011.45     8474.45    237.30 o 
   2   0  12    46480.92    48463.43    815.39 o 
   3   0  12     6180.70     6560.56    122.33 o 
   4   0  12    24826.23    26083.10    735.04 o 
   5   0  12     5052.16     5091.85    142.94 o 
   6   0  12    25775.58    24126.62    552.45 o 
   7   0  12     2129.93     2203.29    105.03 o 
   8   0  12    11280.74    11423.13    292.05 o 
  -8   1  12      863.02      877.73     85.67 o 
  -7   1  12      316.56      349.75     64.39 o 
  -6   1  12     1404.75     1385.35     85.92 o 
  -5   1  12        8.87       12.52     23.16 o 
  -4   1  12     2392.48     2454.76     56.00 o 
  -3   1  12     3605.12     3959.87     57.53 o 
  -2   1  12      672.60      655.24     18.19 o 
  -1   1  12      864.97      934.40     21.95 o 
   0   1  12     2289.73     2339.60     40.84 o 
   1   1  12     2999.19     3238.22     74.56 o 
   2   1  12      325.98      336.52     15.51 o 
   3   1  12     2049.96     2177.34     53.30 o 
   4   1  12     1087.70     1133.84     43.16 o 
   5   1  12     3558.98     3459.04    100.70 o 
   6   1  12        5.25       21.72     29.25 o 
   7   1  12     1417.95     1452.21     62.84 o 
   8   1  12      443.49      564.67     52.25 o 
  -8   2  12      376.01      445.78     78.88 o 
  -7   2  12    19907.67    18847.72    358.78 o 
  -6   2  12      639.28      708.01     49.98 o 
  -5   2  12    23757.70    23186.62    350.66 o 
  -4   2  12     2161.45     2601.05     63.49 o 
  -3   2  12    29655.89    29174.38    497.45 o 
  -2   2  12    10797.98    10808.99    245.88 o 
  -1   2  12    26565.87    26436.66    343.79 o 
   0   2  12    28176.93    29037.07    337.77 o 
   1   2  12    10660.22    10573.79    130.91 o 
   2   2  12    27844.77    27430.06    350.86 o 
   3   2  12     2116.40     2281.45     47.99 o 
   4   2  12    32925.54    31875.87    414.37 o 
   5   2  12      295.88      340.51     32.90 o 
   6   2  12    22185.84    21877.17    337.60 o 
   7   2  12      666.98      686.57     49.72 o 
   8   2  12    12667.27    12954.68    347.36 o 
  -8   3  12     3731.11     3938.83    154.82 o 
  -7   3  12      235.12      344.05     45.32 o 
  -6   3  12     8572.87     8653.50    158.14 o 
  -5   3  12      291.24      386.98     47.87 o 
  -4   3  12     7773.58     7702.77    156.85 o 
  -3   3  12     1831.94     1957.95     53.93 o 
  -2   3  12     7786.00     7830.28    116.03 o 
  -1   3  12     5819.84     5964.90     91.47 o 
   0   3  12     8547.42     8581.73    110.10 o 
   1   3  12     9960.99     9701.02    123.32 o 
   2   3  12     4261.94     4178.91     63.71 o 
   3   3  12    13697.76    12969.45    263.84 o 
   4   3  12       55.87       94.77     22.40 o 
   5   3  12     7777.17     7764.32    140.00 o 
   6   3  12      507.81      574.36     51.13 o 
   7   3  12     4513.74     4476.30    159.46 o 
   8   3  12      424.67      468.77     57.44 o 
  -8   4  12       74.32      145.07     60.60 o 
  -7   4  12     5880.73     5897.17    147.97 o 
  -6   4  12       85.69      179.49     39.12 o 
  -5   4  12     6850.39     6911.78    133.15 o 
  -4   4  12      903.15      900.00     45.13 o 
  -3   4  12    10762.25    10671.48    176.85 o 
  -2   4  12     5563.21     5625.22    104.32 o 
  -1   4  12    10316.60     9963.14    144.25 o 
   0   4  12     9605.95     9332.08    121.65 o 
   1   4  12     6271.15     5961.93     97.59 o 
   2   4  12    12804.84    12334.47    157.28 o 
   3   4  12      506.35      583.83     31.10 o 
   4   4  12    11213.33    11199.25    165.22 o 
   5   4  12       89.87       98.70     22.72 o 
   6   4  12     8332.18     8606.52    158.44 o 
   7   4  12      344.31      386.00     51.77 o 
  -7   5  12        6.84       84.84     45.90 o 
  -6   5  12     9994.92     9920.44    184.71 o 
  -5   5  12      465.48      583.99     46.97 o 
  -4   5  12    19437.99    18462.09    292.27 o 
  -3   5  12     5139.16     4955.18    102.66 o 
  -2   5  12    13917.76    13652.47    219.00 o 
  -1   5  12     9915.77     9716.62    143.65 o 
   0   5  12     7251.91     7025.07     98.54 o 
   1   5  12    13243.99    12892.86    165.11 o 
   2   5  12     4523.08     4389.31     84.53 o 
   3   5  12    17605.27    17308.32    240.40 o 
   4   5  12      572.09      627.19     36.83 o 
   5   5  12    12024.19    12009.58    182.22 o 
   6   5  12       33.74       32.97     34.28 o 
   7   5  12     8697.84     8804.15    196.28 o 
  -6   6  12        9.47       52.87     55.52 o 
  -5   6  12     1533.26     1496.72     66.94 o 
  -4   6  12      375.73      380.11     43.77 o 
  -3   6  12     1206.80     1310.93     56.68 o 
  -2   6  12     1031.29     1028.98     49.21 o 
  -1   6  12      360.78      383.44     34.43 o 
   0   6  12     1505.56     1579.15     46.57 o 
   1   6  12       26.49       38.54     21.13 o 
   2   6  12      738.40      809.99     39.29 o 
   3   6  12      726.71      750.66     40.41 o 
   4   6  12      901.73      931.05     46.79 o 
   5   6  12      715.42      751.80     45.17 o 
   6   6  12     1342.38     1373.93     76.83 o 
  -6   7  12    10560.73    10696.74    267.06 o 
  -5   7  12      578.93      670.65     57.91 o 
  -4   7  12    10161.28    10418.84    213.43 o 
  -3   7  12     2518.23     2598.18     80.00 o 
  -2   7  12     8808.15     8510.31    156.30 o 
  -1   7  12     4330.29     4380.53     97.85 o 
   0   7  12     6491.33     6398.97    122.40 o 
   1   7  12     9518.52     9765.76    151.52 o 
   2   7  12     3041.63     3012.37     70.86 o 
   3   7  12    16294.28    15851.77    239.17 o 
   4   7  12      292.33      376.02     39.17 o 
   5   7  12    13801.97    13724.44    236.38 o 
   6   7  12      154.49      194.30     48.44 o 
  -5   8  12      300.94      432.21     57.58 o 
  -4   8  12        5.81       31.33     45.07 o 
  -3   8  12     1151.23     1060.10     63.09 o 
  -2   8  12      707.79      719.45     70.11 o 
  -1   8  12      297.80      297.42     41.98 o 
   0   8  12      983.96     1019.46     54.39 o 
   1   8  12      139.39      143.08     46.69 o 
   2   8  12       60.51       83.72     39.86 o 
   3   8  12       15.18       17.45     36.71 o 
   4   8  12      146.06      213.51     45.97 o 
   5   8  12       22.66       -7.46     45.42 o 
  -3   9  12     2117.96     2048.78     94.05 o 
  -2   9  12     4580.55     4587.38    177.98 o 
  -1   9  12     5261.44     5234.98    186.41 o 
   0   9  12     4510.12     4582.44    109.13 o 
   1   9  12     7729.92     7485.18    214.36 o 
   2   9  12     1602.91     1661.14     81.97 o 
   3   9  12     5969.95     6231.54    159.82 o 
  -8   1  13     2494.21     2493.51    122.19 o 
  -7   1  13    10621.42    10410.69    279.79 o 
  -6   1  13     1156.13     1421.90    197.12 o 
  -5   1  13    21578.76    20802.08    315.95 o 
  -4   1  13       25.69      125.87     24.05 o 
  -3   1  13    39479.17    40078.44    515.77 o 
  -2   1  13     2319.07     2449.24     39.56 o 
  -1   1  13    39167.01    39388.02    454.73 o 
   0   1  13    15642.02    15707.19    187.80 o 
   1   1  13    19134.29    19540.75    286.78 o 
   2   1  13    19132.79    19626.60    232.59 o 
   3   1  13    11618.98    12128.63    208.70 o 
   4   1  13    18981.84    18476.33    279.86 o 
   5   1  13     5036.66     4827.23    144.06 o 
   6   1  13    21527.28    21016.49    326.92 o 
   7   1  13       51.24       71.12     36.36 o 
   8   1  13    14626.36    14929.21    260.19 o 
  -8   2  13     1570.05     1734.56    110.81 o 
  -7   2  13     1321.66     1333.20     76.81 o 
  -6   2  13     4291.27     4137.64     93.50 o 
  -5   2  13      475.32      500.71     37.10 o 
  -4   2  13     7055.57     6959.97    123.58 o 
  -3   2  13      408.09      537.78     30.06 o 
  -2   2  13     4858.87     4820.32    112.18 o 
  -1   2  13     2065.18     2198.75     37.02 o 
   0   2  13     7592.60     7830.62    100.54 o 
   1   2  13     9098.38     9505.01    119.65 o 
   2   2  13     3072.61     2934.45     58.25 o 
   3   2  13     5175.72     5102.43     82.67 o 
   4   2  13      358.79      395.26     27.18 o 
   5   2  13     3083.91     3117.62     76.50 o 
   6   2  13       39.03       60.51     31.56 o 
   7   2  13     4260.53     4121.66    140.91 o 
   8   2  13       38.54       86.35     41.92 o 
  -8   3  13     2343.87     2580.64    136.29 o 
  -7   3  13    16423.44    15917.19    315.81 o 
  -6   3  13      174.71      275.87     38.56 o 
  -5   3  13    14592.55    14570.27    235.68 o 
  -4   3  13        0.90      114.64     66.71 o 
  -3   3  13    15445.61    14887.42    232.39 o 
  -2   3  13     2270.83     2191.39     55.42 o 
  -1   3  13    17924.28    17895.68    240.95 o 
   0   3  13     5781.90     5754.40     79.13 o 
   1   3  13    15072.14    14925.37    182.54 o 
   2   3  13    10692.80    10603.60    134.98 o 
   3   3  13     8142.73     8060.04    136.94 o 
   4   3  13    20053.53    19905.10    270.45 o 
   5   3  13     1436.09     1504.55     54.89 o 
   6   3  13    15202.07    15053.32    246.47 o 
   7   3  13       79.61      135.86     38.07 o 
   8   3  13     7742.13     7537.09    182.14 o 
  -7   4  13     1385.45     1545.04     71.57 o 
  -6   4  13    10408.30    10291.15    185.73 o 
  -5   4  13       86.61      156.47     34.81 o 
  -4   4  13    14597.81    13823.27    224.86 o 
  -3   4  13      658.53      529.62     41.28 o 
  -2   4  13    15996.22    15609.88    243.13 o 
  -1   4  13     1358.22     1375.38     39.87 o 
   0   4  13    17047.89    16498.66    202.23 o 
   1   4  13     3654.77     3613.13     66.58 o 
   2   4  13    11778.39    11404.23    163.71 o 
   3   4  13    14873.29    14698.19    206.31 o 
   4   4  13     1833.35     1796.73     51.53 o 
   5   4  13    12722.50    12533.40    208.66 o 
   6   4  13      124.91      128.93     35.54 o 
   7   4  13     7046.71     7005.28    175.95 o 
  -7   5  13      929.29     1084.22     67.12 o 
  -6   5  13      348.75      389.35     48.61 o 
  -5   5  13     3763.48     3748.48     94.38 o 
  -4   5  13        1.31       36.09     30.76 o 
  -3   5  13     7541.18     7313.36    135.70 o 
  -2   5  13     1101.20     1061.52     56.48 o 
  -1   5  13     6711.08     6640.53    120.91 o 
   0   5  13     4760.08     4490.89     79.79 o 
   1   5  13     2813.99     2822.44     53.88 o 
   2   5  13     2719.52     2801.26     61.32 o 
   3   5  13     2266.34     2246.82     56.68 o 
   4   5  13     2151.71     2239.53     59.50 o 
   5   5  13      595.25      594.95     39.40 o 
   6   5  13     2419.38     2686.54     80.64 o 
   7   5  13       75.13       89.30     48.75 o 
  -6   6  13    10186.17    10045.26    356.27 o 
  -5   6  13      131.58      195.90     44.28 o 
  -4   6  13    16421.73    16166.45    266.53 o 
  -3   6  13      173.09      286.14     44.70 o 
  -2   6  13    18122.42    17741.73    279.87 o 
  -1   6  13     3272.10     3133.07     94.35 o 
   0   6  13    12695.97    12407.42    180.93 o 
   1   6  13    10502.08    10141.46    138.45 o 
   2   6  13     8534.37     8371.47    133.18 o 
   3   6  13    14801.06    14290.33    244.39 o 
   4   6  13     4439.53     4453.23     90.76 o 
   5   6  13    13913.92    13756.38    208.02 o 
   6   6  13      792.43      895.78     67.90 o 
  -6   7  13       50.01       47.77     50.54 o 
  -5   7  13      103.37      194.78     46.54 o 
  -4   7  13      181.82      172.02     50.59 o 
  -3   7  13       62.76      154.25     37.75 o 
  -2   7  13       11.43       59.25     34.72 o 
  -1   7  13       67.80       68.97     33.53 o 
   0   7  13      195.12      271.19     36.63 o 
   1   7  13      664.72      699.59     45.40 o 
   2   7  13      184.82      182.43     33.45 o 
   3   7  13       45.32       19.35     31.02 o 
   4   7  13       28.74       39.98     32.63 o 
   5   7  13      247.54      253.93     47.74 o 
  -4   8  13     9888.09     9924.56    191.32 o 
  -3   8  13      874.05      875.57     59.23 o 
  -2   8  13     9451.31     9701.27    201.90 o 
  -1   8  13     1932.48     1905.40     70.30 o 
   0   8  13    12517.29    12483.98    213.28 o 
   1   8  13     5014.51     4934.75    128.75 o 
   2   8  13     7693.24     7895.29    152.95 o 
   3   8  13     7608.45     7724.88    136.53 o 
   4   8  13     1596.10     1705.63    111.97 o 
  -3   9  13     2161.17     2144.54    102.62 o 
  -2   9  13      338.91      395.53     51.95 o 
  -1   9  13     1458.58     1396.61     67.62 o 
   0   9  13      645.34      670.96     54.32 o 
   1   9  13      745.51      729.65     66.64 o 
   2   9  13      852.54      906.47     71.09 o 
   3   9  13      120.79      115.97     57.84 o 
  -8   0  14     6727.05     6370.89    284.10 o 
  -7   0  14    10112.68     9354.01    356.24 o 
  -6   0  14     3489.88     3754.86    190.06 o 
  -5   0  14    23113.29    23302.75    829.01 o 
  -4   0  14     1470.05     1857.29    177.01 o 
  -3   0  14    42684.45    42598.01   1005.35 o 
  -2   0  14       54.07      237.69     38.65 o 
  -1   0  14    49001.60    49694.05    808.30 o 
   0   0  14       77.12      190.18     18.82 o 
   1   0  14    59588.59    59769.49    967.38 o 
   2   0  14     7661.01     8017.28    145.58 o 
   3   0  14    32880.64    33121.37    715.00 o 
   4   0  14    30793.47    30465.03    628.88 o 
   5   0  14     6853.18     6600.78    173.46 o 
   6   0  14    25953.87    24967.84    540.25 o 
   7   0  14     1837.11     1886.01    138.17 o 
   8   0  14    15363.80    15945.88    385.17 o 
  -8   1  14      184.93      245.60     70.40 o 
  -7   1  14      392.19      474.95     71.65 o 
  -6   1  14     1008.98      988.91     78.82 o 
  -5   1  14      752.26      739.72     50.93 o 
  -4   1  14      706.41      732.56     31.55 o 
  -3   1  14      287.82      354.38     22.16 o 
  -2   1  14      148.53      233.01     15.91 o 
  -1   1  14      446.85      469.84     28.25 o 
   0   1  14      903.25      950.05     24.23 o 
   1   1  14      155.61      163.50     21.46 o 
   2   1  14     2274.65     2310.14     39.84 o 
   3   1  14      142.23      170.84     18.77 o 
   4   1  14       61.77       68.23     22.68 o 
   5   1  14       35.23       62.17     31.40 o 
   6   1  14      420.55      416.10     39.44 o 
   7   1  14      849.02      846.44     54.32 o 
   8   1  14      218.11      302.44     48.88 o 
  -8   2  14     5131.01     4806.42    175.24 o 
  -7   2  14     6054.30     6026.15    189.44 o 
  -6   2  14     6017.52     5973.27    190.50 o 
  -5   2  14    13472.18    13131.08    213.31 o 
  -4   2  14     4264.23     4280.91     88.15 o 
  -3   2  14    31450.31    31081.50    441.71 o 
  -2   2  14        4.01      103.04     17.03 o 
  -1   2  14    38036.96    38164.79    442.25 o 
   0   2  14     5969.38     6474.96     86.43 o 
   1   2  14    20798.99    20774.45    247.02 o 
   2   2  14     6207.44     6217.10     84.25 o 
   3   2  14    19980.24    19461.27    259.50 o 
   4   2  14     5878.19     5742.67    108.47 o 
   5   2  14    16651.15    16289.47    258.37 o 
   6   2  14    11473.91    11471.52    197.89 o 
   7   2  14     3003.58     3025.11     87.07 o 
   8   2  14     9890.70    10317.11    207.69 o 
  -8   3  14     1981.68     2119.03    126.51 o 
  -7   3  14     2320.72     2165.68     94.00 o 
  -6   3  14     5472.87     5397.71    115.62 o 
  -5   3  14      694.69      768.48     44.30 o 
  -4   3  14    11394.19    10844.01    181.10 o 
  -3   3  14      396.63      370.47     31.10 o 
  -2   3  14    10585.83    10183.16    147.20 o 
  -1   3  14      166.22      209.62     33.81 o 
   0   3  14    18948.33    19114.03    229.77 o 
   1   3  14     3627.61     3656.08     56.84 o 
   2   3  14    12202.10    11961.53    167.41 o 
   3   3  14     7143.59     6990.95    123.14 o 
   4   3  14     3767.86     3752.98     72.98 o 
   5   3  14     5649.09     5587.89    112.51 o 
   6   3  14      843.52      898.32     51.26 o 
   7   3  14     4537.22     4604.00    110.23 o 
  -7   4  14     7002.66     6869.58    145.18 o 
  -6   4  14     1539.86     1656.70     68.63 o 
  -5   4  14     7946.39     7578.61    143.75 o 
  -4   4  14     1308.41     1299.65     52.82 o 
  -3   4  14    10022.03     9372.02    160.82 o 
  -2   4  14        7.38       51.43     25.16 o 
  -1   4  14    13632.18    13468.71    189.77 o 
   0   4  14     2575.76     2683.37     79.96 o 
   1   4  14    10603.45    10279.85    134.04 o 
   2   4  14     3667.67     3555.10     68.72 o 
   3   4  14     8419.12     8014.97    125.23 o 
   4   4  14     7302.78     7309.56    132.87 o 
   5   4  14     1964.73     2036.82     65.85 o 
   6   4  14     6011.88     6018.06    125.81 o 
   7   4  14      713.61      782.20     56.10 o 
  -7   5  14     4810.14     4900.09    127.06 o 
  -6   5  14     7276.09     7299.38    150.00 o 
  -5   5  14     2010.39     1992.49    130.93 o 
  -4   5  14    11475.04    11217.10    194.09 o 
  -3   5  14     1358.89     1347.67     55.44 o 
  -2   5  14    20148.18    19643.28    303.46 o 
  -1   5  14       17.98       45.20     25.40 o 
   0   5  14    14392.15    13961.81    198.01 o 
   1   5  14     1744.53     1684.50     41.38 o 
   2   5  14    10367.70     9964.23    149.98 o 
   3   5  14     6106.26     5999.11    128.64 o 
   4   5  14     7842.13     7846.80    129.16 o 
   5   5  14     8497.15     8349.43    138.94 o 
   6   5  14     3856.91     3988.31     99.82 o 
   7   5  14     7466.88     7575.18    197.62 o 
  -6   6  14      133.36      173.54     49.85 o 
  -5   6  14     1289.98     1445.44     87.86 o 
  -4   6  14       41.95       68.04     37.94 o 
  -3   6  14     1606.33     1605.63     62.38 o 
  -2   6  14        7.34       28.06     31.46 o 
  -1   6  14     1041.45     1055.45     50.20 o 
   0   6  14      479.54      502.95     38.00 o 
   1   6  14     2373.54     2441.69     58.87 o 
   2   6  14       19.33      -11.93     25.19 o 
   3   6  14      768.18      756.06     41.49 o 
   4   6  14      251.84      303.88     35.23 o 
   5   6  14      402.38      447.42     40.53 o 
   6   6  14      524.99      570.41     62.45 o 
  -5   7  14     1728.73     1792.97     77.32 o 
  -4   7  14    10685.35    10426.99    193.37 o 
  -3   7  14      235.58      248.01     41.84 o 
  -2   7  14    11077.58    11036.74    193.89 o 
  -1   7  14       28.37       39.79     34.73 o 
   0   7  14    18531.89    18141.59    286.84 o 
   1   7  14     2697.02     2631.53     76.30 o 
   2   7  14    14273.58    14397.99    282.84 o 
   3   7  14     6159.24     6057.56    152.72 o 
   4   7  14     5303.87     5469.01    190.53 o 
   5   7  14     6389.40     6531.64    140.49 o 
  -4   8  14       53.39       79.52     49.00 o 
  -3   8  14      262.69      274.91     48.36 o 
  -2   8  14        0.31      -17.04     39.40 o 
  -1   8  14      301.97      337.63     44.93 o 
   0   8  14        3.00       37.77     43.98 o 
   1   8  14      438.13      404.78     54.98 o 
   2   8  14        6.97       39.27     42.10 o 
   3   8  14      176.28      167.36     45.82 o 
   4   8  14      216.75      157.56     48.34 o 
  -2   9  14     7810.61     7963.66    162.35 o 
  -1   9  14      154.54      144.38     45.42 o 
   0   9  14     6806.90     6853.57    167.93 o 
   1   9  14      714.19      684.79     78.74 o 
   2   9  14     5400.90     5590.55    158.61 o 
  -8   1  15     9702.72     9453.73    264.39 o 
  -7   1  15     4208.98     4199.18    227.92 o 
  -6   1  15    10546.93    10238.67    267.43 o 
  -5   1  15    11528.18    11167.61    222.17 o 
  -4   1  15    11164.44    11683.13    167.58 o 
  -3   1  15    31957.11    32172.86    420.03 o 
  -2   1  15     4443.74     4487.96     74.34 o 
  -1   1  15    38549.12    37869.45    479.67 o 
   0   1  15     1734.24     1925.16     59.36 o 
   1   1  15    34269.26    34034.73    490.43 o 
   2   1  15      466.64      548.84     21.10 o 
   3   1  15    26426.67    27095.84    449.47 o 
   4   1  15     7894.10     7825.38    147.51 o 
   5   1  15    15426.01    14886.70    238.97 o 
   6   1  15    10387.69    10335.45    183.04 o 
   7   1  15     7468.13     7179.70    155.32 o 
   8   1  15     9078.39     9316.95    182.37 o 
  -8   2  15     1090.50     1191.17    104.94 o 
  -7   2  15     1075.68     1072.50     91.62 o 
  -6   2  15     1685.37     1677.04     77.77 o 
  -5   2  15     2874.85     2817.24     73.10 o 
  -4   2  15     2787.28     2714.56     67.34 o 
  -3   2  15     2127.99     2225.48     48.99 o 
  -2   2  15     4880.62     4805.57     81.37 o 
  -1   2  15      125.89      157.77     17.80 o 
   0   2  15     9301.93     9608.27    122.27 o 
   1   2  15      383.52      423.53     19.35 o 
   2   2  15     6844.95     7030.63    115.61 o 
   3   2  15     1285.77     1313.30     38.66 o 
   4   2  15     1026.97     1080.03     45.31 o 
   5   2  15      195.28      247.42     33.41 o 
   6   2  15     1752.84     1776.25     65.87 o 
   7   2  15     1388.21     1476.43     66.79 o 
   8   2  15      838.79      952.11     63.77 o 
  -7   3  15     2228.14     2047.41     93.03 o 
  -6   3  15     6965.97     6821.80    164.68 o 
  -5   3  15     6668.36     6566.18    127.28 o 
  -4   3  15     5683.33     5333.05    106.33 o 
  -3   3  15    12497.97    11916.23    193.42 o 
  -2   3  15      976.92      982.80     35.07 o 
  -1   3  15    20312.39    19930.33    299.18 o 
   0   3  15     2941.66     3030.30     51.23 o 
   1   3  15    18731.52    18373.74    222.56 o 
   2   3  15      859.09      944.84     33.78 o 
   3   3  15    23851.76    22022.91    646.06 o 
   4   3  15     1197.63     1234.62     43.01 o 
   5   3  15    12849.14    12514.27    208.89 o 
   6   3  15     5215.36     5243.28    114.65 o 
   7   3  15     2437.85     2403.87    106.15 o 
  -7   4  15     8694.40     8497.78    202.89 o 
  -6   4  15     4033.28     4166.83    103.81 o 
  -5   4  15     3993.06     4084.69     97.73 o 
  -4   4  15     9246.86     8915.24    172.21 o 
  -3   4  15     2359.28     2262.64     67.33 o 
  -2   4  15    10188.56    10012.12    167.95 o 
  -1   4  15     3013.67     2956.57     60.64 o 
   0   4  15    13588.46    13178.71    212.60 o 
   1   4  15      267.74      255.20     20.52 o 
   2   4  15    16425.67    15384.59    279.97 o 
   3   4  15      957.77      985.01     38.72 o 
   4   4  15    14315.70    13844.20    224.33 o 
   5   4  15     5158.47     5057.91    109.07 o 
   6   4  15     5292.87     5283.75    116.90 o 
   7   4  15     5304.86     5300.49    123.05 o 
  -7   5  15     1540.86     1613.90    100.72 o 
  -6   5  15     1188.65     1324.94     68.19 o 
  -5   5  15     2444.72     2405.58    133.82 o 
  -4   5  15      564.19      678.52     48.00 o 
  -3   5  15     3011.32     2983.61     78.47 o 
  -2   5  15      572.89      586.88     40.16 o 
  -1   5  15     4232.21     4086.58     87.20 o 
   0   5  15     1467.58     1518.27     46.26 o 
   1   5  15     6703.16     6416.89    102.99 o 
   2   5  15       47.74       45.88     21.14 o 
   3   5  15     3033.03     3118.22     68.72 o 
   4   5  15      999.73     1081.77     47.33 o 
   5   5  15     1900.69     1864.23     66.15 o 
   6   5  15      714.58      697.45     52.42 o 
  -6   6  15     3814.47     4128.86    112.52 o 
  -5   6  15     5687.55     5591.58    163.71 o 
  -4   6  15     7482.70     7255.72    145.43 o 
  -3   6  15     3846.79     3840.13     94.71 o 
  -2   6  15    16795.50    16470.98    264.51 o 
  -1   6  15     1349.35     1313.33     54.07 o 
   0   6  15    27220.05    26463.65    397.72 o 
   1   6  15      367.50      397.14     37.72 o 
   2   6  15    17962.81    17491.17    312.99 o 
   3   6  15     2706.26     2625.55     66.70 o 
   4   6  15    10333.98    10453.18    205.44 o 
   5   6  15     3499.36     3596.06    107.62 o 
   6   6  15     7592.33     7619.38    178.83 o 
  -5   7  15       68.95      100.95     47.93 o 
  -4   7  15       10.62      -16.35     40.16 o 
  -3   7  15      442.98      422.73     48.05 o 
  -2   7  15        3.26       35.06     36.48 o 
  -1   7  15      273.17      312.43     39.60 o 
   0   7  15       24.69       41.41     33.46 o 
   1   7  15       14.47       -3.68     52.28 o 
   2   7  15       16.96      -42.10     43.96 o 
   3   7  15       82.24      104.34     33.60 o 
   4   7  15       28.68       13.99     34.91 o 
   5   7  15      167.50      203.00     46.51 o 
  -4   8  15     5558.22     5502.37    131.23 o 
  -3   8  15     2685.90     2570.12     86.36 o 
  -2   8  15     8435.19     8425.94    183.31 o 
  -1   8  15      679.50      713.84     52.41 o 
   0   8  15    11214.05    11520.58    263.52 o 
   1   8  15        9.88       22.68     46.88 o 
   2   8  15    12340.36    12592.41    428.53 o 
   3   8  15      906.75      968.69    111.54 o 
   4   8  15     8051.68     8499.86    352.84 o 
  -2   9  15       32.17       49.29     47.67 o 
  -1   9  15     1396.52     1349.78     70.37 o 
   0   9  15      107.11      171.39     55.20 o 
   1   9  15      447.25      470.43     94.42 o 
   2   9  15      172.68      265.44     60.13 o 
  -8   0  16    13332.65    12843.82    472.92 o 
  -7   0  16      896.80      995.82    125.33 o 
  -6   0  16    16398.09    15360.81    521.48 o 
  -5   0  16     5191.58     4756.40    213.58 o 
  -4   0  16    16055.63    16805.64    377.28 o 
  -3   0  16    19276.39    18818.27    628.20 o 
  -2   0  16    13767.08    14216.89    247.90 o 
  -1   0  16    26023.02    26732.30    445.63 o 
   0   0  16    14071.87    14344.84    246.78 o 
   1   0  16    32550.27    32332.53    532.86 o 
   2   0  16     1533.26     1594.02     60.11 o 
   3   0  16    43959.09    43301.29    872.24 o 
   4   0  16     3753.44     3882.89    116.64 o 
   5   0  16    28653.47    27900.57    590.49 o 
   6   0  16     4949.85     4857.61    151.70 o 
   7   0  16    12515.89    12441.93    311.64 o 
   8   0  16     3419.81     3349.72    140.55 o 
  -8   1  16      158.95       79.43     70.54 o 
  -7   1  16      301.49      324.89     70.39 o 
  -6   1  16       61.79       96.49     58.89 o 
  -5   1  16      590.34      576.94     49.29 o 
  -4   1  16      274.64      285.14     38.36 o 
  -3   1  16      384.24      399.23     24.92 o 
  -2   1  16      647.14      717.08     34.26 o 
  -1   1  16      293.69      414.37     34.78 o 
   0   1  16     1615.61     1633.49     33.57 o 
   1   1  16        3.92       40.00     10.45 o 
   2   1  16     2485.78     2540.06     49.89 o 
   3   1  16       51.52       69.96     21.01 o 
   4   1  16     2842.83     2847.30     69.22 o 
   5   1  16        8.77       10.44     28.11 o 
   6   1  16      553.12      629.14     45.95 o 
   7   1  16       87.53      128.04     38.45 o 
  -7   2  16      354.44      454.46     76.14 o 
  -6   2  16    13479.57    12624.89    255.84 o 
  -5   2  16     2584.84     2714.46    140.55 o 
  -4   2  16    20395.31    19751.15    303.21 o 
  -3   2  16    13221.02    12910.61    205.95 o 
  -2   2  16     8756.99     8683.08    156.34 o 
  -1   2  16    23240.06    22768.32    337.05 o 
   0   2  16     1628.01     1768.75     35.61 o 
   1   2  16    25466.78    26223.46    309.99 o 
   2   2  16     1282.81     1234.64     64.59 o 
   3   2  16    25552.30    25358.08    435.21 o 
   4   2  16       27.77      125.83     27.62 o 
   5   2  16    17095.94    16589.12    264.30 o 
   6   2  16     2139.68     2222.47     83.27 o 
   7   2  16    10699.34    10645.31    237.22 o 
  -7   3  16     4836.04     4668.28    137.92 o 
  -6   3  16     1566.77     1492.64     80.24 o 
  -5   3  16     4593.16     4542.47    101.01 o 
  -4   3  16     2454.29     2322.25     65.63 o 
  -3   3  16     4940.26     4871.58     97.72 o 
  -2   3  16     4660.27     4467.35     78.59 o 
  -1   3  16     2046.52     2036.15     48.42 o 
   0   3  16     7781.03     7814.48    117.99 o 
   1   3  16      529.64      553.71     23.38 o 
   2   3  16    12438.02    12004.41    169.70 o 
   3   3  16      503.79      585.84     49.27 o 
   4   3  16     6688.11     6292.55    119.42 o 
   5   3  16      784.94      779.42     47.05 o 
   6   3  16     5604.11     5530.40    119.82 o 
   7   3  16     1584.52     1650.80     69.78 o 
  -7   4  16      320.34      348.88     65.28 o 
  -6   4  16     4757.84     4882.87    113.70 o 
  -5   4  16     2985.66     2832.45     81.87 o 
  -4   4  16     3255.29     3293.08     97.11 o 
  -3   4  16     3954.41     3879.17    102.34 o 
  -2   4  16     3897.49     3936.71     85.74 o 
  -1   4  16     7556.40     7694.56    124.42 o 
   0   4  16     2256.62     2220.13     59.22 o 
   1   4  16    12548.92    12211.17    157.13 o 
   2   4  16      494.70      526.41     35.80 o 
   3   4  16    11204.88    10590.23    158.74 o 
   4   4  16      102.38       69.13     29.09 o 
   5   4  16     7869.18     7576.00    144.48 o 
   6   4  16      592.57      639.65     50.61 o 
   7   4  16     2536.76     2540.15     86.19 o 
  -6   5  16      989.32     1018.73     63.63 o 
  -5   5  16     8463.38     8135.02    270.83 o 
  -4   5  16     5786.37     5559.72    118.62 o 
  -3   5  16     6485.63     6254.25    124.32 o 
  -2   5  16    12530.29    12071.10    201.36 o 
  -1   5  16     6698.83     6584.02    122.98 o 
   0   5  16    25518.56    24603.66    332.32 o 
   1   5  16      307.78      309.35     34.28 o 
   2   5  16    13262.29    12766.03    211.51 o 
   3   5  16        6.29        5.04     26.58 o 
   4   5  16    10526.24    10668.42    166.09 o 
   5   5  16      641.28      609.28     46.98 o 
   6   5  16    10089.99    10168.92    187.95 o 
  -6   6  16      672.10      757.97     62.01 o 
  -5   6  16      310.65      364.40     50.66 o 
  -4   6  16      977.63      825.13     55.10 o 
  -3   6  16     1014.97      993.48     56.13 o 
  -2   6  16      802.56      775.69     48.43 o 
  -1   6  16      776.97      864.28     48.64 o 
   0   6  16      589.57      628.44     42.06 o 
   1   6  16      432.32      466.35     40.42 o 
   2   6  16       13.87       65.88     52.37 o 
   3   6  16      878.66      946.45     47.24 o 
   4   6  16      321.64      337.35     37.09 o 
   5   6  16      867.61     1056.02     59.64 o 
   6   6  16       18.38       64.25     48.17 o 
  -5   7  16     6632.60     6738.93    196.46 o 
  -4   7  16     3051.65     3069.55     93.65 o 
  -3   7  16     6660.69     6495.35    137.32 o 
  -2   7  16     7500.65     7342.21    145.01 o 
  -1   7  16     4348.96     4296.81    153.54 o 
   0   7  16    11877.72    11689.66    200.11 o 
   1   7  16     1411.00     1442.64     73.60 o 
   2   7  16    16746.21    17074.54    329.60 o 
   3   7  16       50.49       75.99     37.90 o 
   4   7  16    13331.44    13539.87    265.08 o 
   5   7  16     1164.69     1306.13     87.28 o 
  -3   8  16       83.40       99.25     47.21 o 
  -2   8  16      196.02      200.89     46.51 o 
  -1   8  16       51.56       80.10     41.27 o 
   0   8  16       96.12      163.51     51.06 o 
   1   8  16       21.18       31.03     48.50 o 
   2   8  16        0.51       24.96     50.56 o 
   3   8  16      198.05      182.89     48.43 o 
  -1   9  16     1348.15     1338.46     83.25 o 
   0   9  16     5469.38     5420.48    207.17 o 
   1   9  16      282.09      326.83     59.49 o 
  -7   1  17      152.76      218.99     70.03 o 
  -6   1  17    18644.38    18256.65    429.74 o 
  -5   1  17      415.51      474.96     50.93 o 
  -4   1  17    26765.57    26488.33    470.07 o 
  -3   1  17     8091.11     8478.75    127.92 o 
  -2   1  17    20846.76    20391.56    306.11 o 
  -1   1  17    17028.53    17006.40    206.84 o 
   0   1  17    11773.05    11459.74    156.83 o 
   1   1  17    20610.97    19739.47    615.85 o 
   2   1  17     6770.06     6802.82    102.52 o 
   3   1  17    29780.15    29350.88    427.51 o 
   4   1  17      237.69      334.16     31.64 o 
   5   1  17    21611.37    20962.18    324.34 o 
   6   1  17      294.08      339.45     40.78 o 
   7   1  17    13881.58    13517.48    236.83 o 
  -7   2  17     2462.76     2567.60    190.47 o 
  -6   2  17       14.77       26.72     43.91 o 
  -5   2  17     3199.93     3177.77     98.77 o 
  -4   2  17      320.04      373.59     33.61 o 
  -3   2  17     5301.24     5159.38    105.01 o 
  -2   2  17     1523.69     1525.38     54.77 o 
  -1   2  17     1799.55     1839.06     50.30 o 
   0   2  17     1166.93     1282.07     31.86 o 
   1   2  17     1311.49     1390.19     34.05 o 
   2   2  17     3922.25     3930.19    116.03 o 
   3   2  17     2283.16     2274.29     58.35 o 
   4   2  17     6760.46     6513.22    121.51 o 
   5   2  17      469.72      516.84     41.62 o 
   6   2  17     3254.59     3255.88    100.44 o 
   7   2  17       73.79       88.40     40.05 o 
  -7   3  17       25.12       77.29     73.30 o 
  -6   3  17     9608.99     9394.54    209.24 o 
  -5   3  17     1003.07     1017.91     64.76 o 
  -4   3  17    10891.98    10902.50    185.37 o 
  -3   3  17     3049.38     3090.64     74.54 o 
  -2   3  17    10669.31    10166.67    169.40 o 
  -1   3  17     5991.54     6166.02    100.02 o 
   0   3  17    15040.58    14857.32    229.55 o 
   1   3  17    16717.01    16776.08    206.35 o 
   2   3  17     5455.01     5468.21    103.62 o 
   3   3  17    15585.20    15513.74    247.48 o 
   4   3  17      916.00      947.67     47.47 o 
   5   3  17    12470.42    11987.06    203.94 o 
   6   3  17       80.41      146.96     37.14 o 
   7   3  17     7098.75     7248.05    242.44 o 
  -7   4  17     5915.89     6004.46    166.43 o 
  -6   4  17       96.21      175.38     54.27 o 
  -5   4  17     7325.15     7206.05    142.01 o 
  -4   4  17      322.25      288.16     43.45 o 
  -3   4  17     9586.78     9257.99    162.96 o 
  -2   4  17     2200.83     2162.37     62.45 o 
  -1   4  17    15577.79    15212.53    239.54 o 
   0   4  17    12993.93    12703.90    192.57 o 
   1   4  17     4928.13     4723.17     95.63 o 
   2   4  17    10161.78     9892.23    168.93 o 
   3   4  17      156.63      203.17     28.46 o 
   4   4  17     6050.17     5954.21    153.30 o 
   5   4  17        7.71       56.49     34.08 o 
   6   4  17     8997.78     9117.37    180.27 o 
   7   4  17      321.81      310.45     55.37 o 
  -6   5  17     2264.52     2269.54     82.84 o 
  -5   5  17      184.93      179.48     42.82 o 
  -4   5  17     3037.65     2924.53     82.98 o 
  -3   5  17      947.40      874.16     50.03 o 
  -2   5  17     2775.79     2721.28     73.70 o 
  -1   5  17     1698.58     1713.66     58.64 o 
   0   5  17      468.60      507.07     33.45 o 
   1   5  17     1821.48     1740.86     58.71 o 
   2   5  17      387.22      396.65     31.98 o 
   3   5  17     4105.24     4045.51    111.53 o 
   4   5  17      218.19      253.42     34.35 o 
   5   5  17     3710.51     3734.69     95.86 o 
   6   5  17       40.76       65.84     41.98 o 
  -5   6  17    10749.72    10183.76    193.03 o 
  -4   6  17     1350.93     1432.26     67.75 o 
  -3   6  17    10875.34    10470.71    187.78 o 
  -2   6  17     5032.50     5001.99    111.13 o 
  -1   6  17     8925.43     8728.29    183.94 o 
   0   6  17     9980.79     9373.54    227.52 o 
   1   6  17     4821.56     4845.46    105.55 o 
   2   6  17    12378.40    11948.51    205.96 o 
   3   6  17     2468.43     2425.40     66.81 o 
   4   6  17    13822.14    14005.07    251.52 o 
   5   6  17      102.32      130.92     41.66 o 
  -4   7  17       73.93      119.70     47.54 o 
  -3   7  17        1.76       73.97     41.83 o 
  -2   7  17       85.40      112.61     40.33 o 
  -1   7  17      134.32      146.69     40.63 o 
   0   7  17      263.49      266.93     50.15 o 
   1   7  17      179.02      167.99     54.90 o 
   2   7  17       88.73       81.87     40.33 o 
   3   7  17        2.97       35.06     38.87 o 
   4   7  17       21.12       62.67     42.72 o 
  -3   8  17     7542.45     7538.82    158.74 o 
  -2   8  17     2644.84     2617.15     86.21 o 
  -1   8  17     4944.13     4885.88    122.20 o 
   0   8  17     5084.69     5167.07    137.91 o 
   1   8  17     2597.20     2670.08    100.40 o 
   2   8  17     7792.07     8123.51    186.68 o 
   3   8  17      837.63     1051.74     66.93 o 
  -7   0  18     2404.65     2498.08    178.71 o 
  -6   0  18    19374.75    18006.60    602.69 o 
  -5   0  18     1121.95     1226.45    126.38 o 
  -4   0  18    27463.20    27426.75   1182.93 o 
  -3   0  18      121.02      353.82    104.24 o 
  -2   0  18    21097.80    22016.04    477.51 o 
  -1   0  18     3560.83     3665.97    109.07 o 
   0   0  18    20968.70    21447.41    363.05 o 
   1   0  18    12942.26    12664.31    223.79 o 
   2   0  18    24371.58    24042.15    497.24 o 
   3   0  18    29431.13    29083.98    600.96 o 
   4   0  18     4576.44     4661.92    135.92 o 
   5   0  18    22269.25    22175.63    483.19 o 
   6   0  18      221.17      248.94     53.55 o 
   7   0  18    15063.09    14732.58    423.22 o 
  -7   1  18      438.19      483.16     79.95 o 
  -6   1  18       14.75       41.47     60.01 o 
  -5   1  18      422.78      466.10     48.92 o 
  -4   1  18       10.49        6.77     33.62 o 
  -3   1  18     1011.62     1002.56     44.47 o 
  -2   1  18       42.67       72.04     17.17 o 
  -1   1  18       96.71      176.13     20.65 o 
   0   1  18       36.63      113.47     20.84 o 
   1   1  18      449.07      448.99     21.30 o 
   2   1  18      594.73      601.99     27.54 o 
   3   1  18      423.64      427.67     31.37 o 
   4   1  18      734.10      753.33     40.49 o 
   5   1  18       26.12       54.27     29.95 o 
   6   1  18      547.08      560.26     46.06 o 
   7   1  18       11.54       39.83     39.98 o 
  -7   2  18     1953.88     2058.39    122.13 o 
  -6   2  18    10872.02    10786.41    229.76 o 
  -5   2  18       83.43      231.50     45.83 o 
  -4   2  18    15308.35    15097.43    287.97 o 
  -3   2  18     1141.35     1170.52     47.33 o 
  -2   2  18    19988.39    19375.78    433.79 o 
  -1   2  18     4388.63     4370.76     77.20 o 
   0   2  18    18682.15    18589.63    251.98 o 
   1   2  18     8050.44     8201.36    109.32 o 
   2   2  18     8972.35     9134.26    134.21 o 
   3   2  18    10009.45     9983.58    164.73 o 
   4   2  18     4344.31     4090.45     89.85 o 
   5   2  18    10795.26    10409.36    196.38 o 
   6   2  18     1469.52     1494.63     90.72 o 
   7   2  18     9341.47     9220.82    178.87 o 
  -7   3  18     3862.31     3931.47    160.16 o 
  -6   3  18      419.26      436.56     58.73 o 
  -5   3  18     5172.35     4957.41    131.98 o 
  -4   3  18       64.40      114.52     31.96 o 
  -3   3  18     9253.06     8608.02    174.24 o 
  -2   3  18      312.49      355.54     31.99 o 
  -1   3  18    14175.73    14050.87    198.66 o 
   0   3  18     4525.57     4495.79     87.98 o 
   1   3  18     6255.22     6159.61     97.47 o 
   2   3  18     5851.12     5713.78    108.69 o 
   3   3  18     4262.54     4273.18     80.18 o 
   4   3  18     9726.66     9488.94    165.52 o 
   5   3  18     1253.50     1240.90     57.89 o 
   6   3  18     7085.20     6921.41    142.17 o 
   7   3  18       57.58       52.99     40.51 o 
  -6   4  18     5209.30     5060.44    144.37 o 
  -5   4  18      101.86      107.48     38.31 o 
  -4   4  18    10607.10     9785.38    213.16 o 
  -3   4  18      286.40      311.42     36.47 o 
  -2   4  18     9762.50     9608.27    165.97 o 
  -1   4  18      265.86      339.22     39.56 o 
   0   4  18    11079.99    11144.64    164.47 o 
   1   4  18     2824.34     2934.53     90.38 o 
   2   4  18     6504.81     6439.39    106.66 o 
   3   4  18     7026.83     6643.88    112.08 o 
   4   4  18     2278.38     2236.03     67.82 o 
   5   4  18     7095.64     6914.84    137.49 o 
   6   4  18      767.52      877.77     56.77 o 
  -6   5  18      638.43      770.75     81.41 o 
  -5   5  18     9824.08     9230.06    208.33 o 
  -4   5  18       84.75      125.18     39.77 o 
  -3   5  18    14122.08    13413.68    225.30 o 
  -2   5  18     1437.12     1420.32     57.68 o 
  -1   5  18    12617.48    12187.59    202.58 o 
   0   5  18     5696.21     5566.46    109.66 o 
   1   5  18     6693.40     6464.83    144.09 o 
   2   5  18     7354.33     7167.75    167.01 o 
   3   5  18     2105.39     2193.04     61.65 o 
   4   5  18     6099.12     5883.62    121.91 o 
   5   5  18     1526.55     1625.99     68.57 o 
   6   5  18    11212.23    11007.28    201.54 o 
  -5   6  18        1.33       25.69     44.79 o 
  -4   6  18      495.21      510.08     50.73 o 
  -3   6  18       19.84       57.25     38.80 o 
  -2   6  18      957.82      956.60     54.32 o 
  -1   6  18      537.90      514.05     42.96 o 
   0   6  18      529.21      535.40     52.08 o 
   1   6  18      729.16      705.17     48.41 o 
   2   6  18      855.78      911.33     69.24 o 
   3   6  18      495.36      532.06     45.99 o 
   4   6  18      617.74      649.66     45.70 o 
   5   6  18      554.05      586.86     52.40 o 
  -4   7  18      180.66      215.91     50.06 o 
  -3   7  18    10488.04    10755.62    198.28 o 
  -2   7  18     1029.26     1079.97     71.07 o 
  -1   7  18    11395.20    11330.09    199.74 o 
   0   7  18     4104.67     3906.94    114.56 o 
   1   7  18     9905.34     9763.96    206.90 o 
   2   7  18     7192.02     7191.62    145.41 o 
   3   7  18     6129.57     6104.49    137.50 o 
   4   7  18     9389.91     9777.93    225.78 o 
  -3   8  18       14.79       34.96     49.43 o 
  -2   8  18      111.59      119.99     47.29 o 
  -1   8  18       12.82      -20.98     50.01 o 
   0   8  18       97.98      175.03     55.14 o 
   1   8  18       65.25      209.15     55.29 o 
   2   8  18      148.78      106.44     56.49 o 
  -7   1  19     5769.12     5945.44    199.37 o 
  -6   1  19    12464.71    12204.41    316.70 o 
  -5   1  19     3220.52     3367.56    103.27 o 
  -4   1  19    19623.04    20009.93    368.91 o 
  -3   1  19      482.54      620.95     48.96 o 
  -2   1  19    23509.38    23031.94    346.10 o 
  -1   1  19      570.22      738.44     32.17 o 
   0   1  19    28128.34    27740.49    328.26 o 
   1   1  19     3933.77     4193.10     71.13 o 
   2   1  19    25270.96    25105.95    328.93 o 
   3   1  19     7847.51     7984.49    137.66 o 
   4   1  19    13384.66    12964.98    210.76 o 
   5   1  19    10375.85    10159.31    178.46 o 
   6   1  19     4455.83     4183.72    101.97 o 
   7   1  19    10258.92    10190.75    193.40 o 
  -7   2  19      800.79      802.09     93.54 o 
  -6   2  19      672.77      596.76     79.15 o 
  -5   2  19     1393.66     1445.35     72.93 o 
  -4   2  19      579.82      583.18     53.16 o 
  -3   2  19     5637.81     5672.65    133.36 o 
  -2   2  19       13.88       39.47     21.25 o 
  -1   2  19    11264.78    10955.31    159.82 o 
   0   2  19     1005.50     1163.93     37.70 o 
   1   2  19     4204.25     4252.54     73.48 o 
   2   2  19      228.83      251.15     23.59 o 
   3   2  19     2598.87     2678.56     66.06 o 
   4   2  19      948.77      990.15     46.87 o 
   5   2  19     1819.23     1822.00     71.09 o 
   6   2  19     2474.29     2419.35     91.05 o 
   7   2  19      552.47      601.87     54.22 o 
  -6   3  19     5534.64     5420.09    148.37 o 
  -5   3  19     1664.30     1730.34     81.26 o 
  -4   3  19    12519.61    12090.15    244.19 o 
  -3   3  19      343.93      377.43     35.98 o 
  -2   3  19    18357.36    17499.11    272.98 o 
  -1   3  19      404.51      431.16     29.66 o 
   0   3  19    21409.42    21258.92    320.38 o 
   1   3  19     1383.51     1495.83     69.39 o 
   2   3  19    13594.38    13310.63    246.89 o 
   3   3  19     9464.99     9042.53    171.12 o 
   4   3  19     4469.56     4362.70     96.66 o 
   5   3  19     7055.75     6809.07    135.56 o 
   6   3  19     3287.89     3250.78     92.21 o 
  -6   4  19     2006.52     2137.10     99.30 o 
  -5   4  19     5809.57     5491.03    146.64 o 
  -4   4  19     1202.49     1220.95     57.89 o 
  -3   4  19     9169.67     8414.86    153.36 o 
  -2   4  19       73.66      124.59     31.45 o 
  -1   4  19     7677.01     7702.34    138.53 o 
   0   4  19      171.00      227.52     36.11 o 
   1   4  19     9236.20     9185.60    160.41 o 
   2   4  19     3061.40     3024.75    104.99 o 
   3   4  19     9835.49     9888.85    153.49 o 
   4   4  19     6898.51     6501.18    128.61 o 
   5   4  19     3948.31     3905.74     97.68 o 
   6   4  19     6179.28     6307.91    136.40 o 
  -5   5  19      844.83      972.15     61.14 o 
  -4   5  19     3184.10     2990.76     87.11 o 
  -3   5  19      132.57      169.93     37.68 o 
  -2   5  19     2551.63     2465.86     91.04 o 
  -1   5  19       40.21       73.59     32.13 o 
   0   5  19     3373.34     3465.61     97.14 o 
   1   5  19      351.85      341.07     48.18 o 
   2   5  19     2893.95     2789.16     76.03 o 
   3   5  19      411.70      516.84     43.46 o 
   4   5  19     2681.89     2509.69     77.57 o 
   5   5  19     1919.75     1907.72     86.61 o 
  -5   6  19     8644.24     8569.59    313.25 o 
  -4   6  19     1517.93     1432.26     70.65 o 
  -3   6  19    12466.29    12114.94    212.78 o 
  -2   6  19       42.19       52.01     36.97 o 
  -1   6  19    15563.35    15030.14    265.13 o 
   0   6  19     1394.34     1303.33     70.04 o 
   1   6  19    11552.69    11171.38    224.58 o 
   2   6  19     2397.20     2354.91     75.59 o 
   3   6  19     5842.95     6017.88    127.83 o 
   4   6  19     2805.04     2845.74     98.05 o 
   5   6  19     4088.42     4060.86    106.15 o 
  -4   7  19       17.32       72.54     49.66 o 
  -3   7  19       13.39       65.60     44.81 o 
  -2   7  19      179.42      184.19     43.64 o 
  -1   7  19      300.05      349.72     55.03 o 
   0   7  19        3.32       -3.71     45.12 o 
   1   7  19       56.89      107.41     50.28 o 
   2   7  19       75.12       52.46     47.67 o 
   3   7  19        1.13       -7.57     40.01 o 
   4   7  19      176.72      120.50     51.30 o 
  -2   8  19        7.20        7.80     53.71 o 
  -1   8  19     8497.58     8679.62    199.65 o 
   0   8  19      428.46      394.22     61.65 o 
   1   8  19     6498.16     6620.36    201.66 o 
   2   8  19     1268.31     1299.36     81.95 o 
  -7   0  20     9817.84     9402.47    380.80 o 
  -6   0  20     7596.24     7669.03    321.57 o 
  -5   0  20     6216.99     6384.49    278.89 o 
  -4   0  20     9834.45     9705.53   1028.53 o 
  -3   0  20     4840.45     5178.81    149.69 o 
  -2   0  20    18376.38    18953.41    420.78 o 
  -1   0  20     1229.63     1385.37     69.18 o 
   0   0  20    29009.98    28655.14    480.53 o 
   1   0  20       60.08      113.05     37.33 o 
   2   0  20    27469.07    26659.48    550.13 o 
   3   0  20     1172.16     1396.38    144.21 o 
   4   0  20    19929.56    18819.69    949.58 o 
   5   0  20     3682.56     3605.90    126.78 o 
   6   0  20     8044.30     7787.13    218.07 o 
   7   0  20     4110.39     4044.05    155.42 o 
  -7   1  20       32.28       30.75     70.27 o 
  -6   1  20      124.10      160.81     65.06 o 
  -5   1  20       27.21        3.54     57.16 o 
  -4   1  20      501.60      520.11     50.80 o 
  -3   1  20     1332.16     1457.12     79.08 o 
  -2   1  20     1085.00     1215.01     47.42 o 
  -1   1  20    10378.90    10430.82    153.23 o 
   0   1  20      129.15      345.84     42.30 o 
   1   1  20     1304.46     1464.14     46.20 o 
   2   1  20       11.60       72.20     21.50 o 
   3   1  20      101.93      129.70     26.20 o 
   4   1  20      274.84      301.26     32.99 o 
   5   1  20      296.79      338.17     38.71 o 
   6   1  20      411.82      429.52     46.55 o 
   7   1  20      450.00      427.78     51.00 o 
  -6   2  20     4363.86     4392.76    163.85 o 
  -5   2  20     7008.42     7027.67    167.44 o 
  -4   2  20    12206.12    12155.74    245.16 o 
  -3   2  20     3852.47     3788.01    104.87 o 
  -2   2  20    14933.03    14454.14    276.07 o 
  -1   2  20     2296.70     2507.35    105.83 o 
   0   2  20    20469.63    20636.08    279.95 o 
   1   2  20       57.46      123.82     20.69 o 
   2   2  20    17732.46    17785.41    334.53 o 
   3   2  20     2593.53     2493.50     74.06 o 
   4   2  20     9925.02     9896.24    171.37 o 
   5   2  20     3606.95     3550.51     89.87 o 
   6   2  20     8230.68     8337.72    187.16 o 
  -6   3  20     3712.86     3595.67    120.40 o 
  -5   3  20     3017.77     2782.70    100.58 o 
  -4   3  20     2943.67     2832.73    110.01 o 
  -3   3  20     5797.19     5592.09    113.47 o 
  -2   3  20     1056.37     1094.58     54.79 o 
  -1   3  20     5223.49     5419.93     94.68 o 
   0   3  20      496.16      494.89     34.28 o 
   1   3  20     8125.76     8211.64    144.22 o 
   2   3  20       70.52      114.10     23.55 o 
   3   3  20     8795.12     8578.58    150.22 o 
   4   3  20     1784.31     1714.10     60.56 o 
   5   3  20     4842.86     4501.43    114.34 o 
   6   3  20     4367.71     4292.86    108.99 o 
  -6   4  20     1828.42     1868.34     97.16 o 
  -5   4  20     2417.67     2450.11    112.32 o 
  -4   4  20     4096.08     3829.54     95.99 o 
  -3   4  20     1243.69     1234.80     56.58 o 
  -2   4  20     7572.76     7340.01    136.97 o 
  -1   4  20      608.20      641.25     41.76 o 
   0   4  20     9960.48     9856.89    170.43 o 
   1   4  20       72.89       69.22     29.80 o 
   2   4  20    10056.21     9921.84    185.69 o 
   3   4  20      881.93      948.55     48.48 o 
   4   4  20     6121.26     5789.75    132.28 o 
   5   4  20     1877.86     2024.86     71.56 o 
   6   4  20     3720.88     3520.14    100.00 o 
  -5   5  20     4713.32     4718.30    199.51 o 
  -4   5  20     5179.27     5059.88    165.59 o 
  -3   5  20     9803.03     9424.05    173.51 o 
  -2   5  20     1157.87     1195.47     57.49 o 
  -1   5  20    10727.21    10533.99    240.12 o 
   0   5  20       25.22       49.65     37.87 o 
   1   5  20    12311.67    12002.17    307.20 o 
   2   5  20      362.09      388.19     39.93 o 
   3   5  20    14427.56    14417.19    243.25 o 
   4   5  20     1641.72     1506.93     90.97 o 
   5   5  20     8299.94     8091.81    160.18 o 
  -4   6  20      579.58      517.44     54.83 o 
  -3   6  20      324.11      331.44     46.95 o 
  -2   6  20     1216.75     1223.05     61.33 o 
  -1   6  20        3.41       64.08     37.15 o 
   0   6  20     1427.38     1427.47    102.50 o 
   1   6  20       99.16       84.68     46.53 o 
   2   6  20      876.97      933.09     57.49 o 
   3   6  20        1.51       59.74     38.06 o 
   4   6  20     1168.80     1285.30     74.44 o 
  -3   7  20     7731.51     7494.53    226.70 o 
  -2   7  20     1955.87     2179.42     89.43 o 
  -1   7  20    14051.01    13579.42    292.89 o 
   0   7  20      213.04      232.48     51.11 o 
   1   7  20    11721.14    11679.63    240.05 o 
   2   7  20      222.70      165.79     55.48 o 
   3   7  20     7743.65     8128.05    238.18 o 
  -1   8  20        4.20       25.25     54.11 o 
   0   8  20      347.33      367.57     61.61 o 
   1   8  20       68.89      105.08     55.92 o 
  -6   1  21     1934.78     1935.18    152.72 o 
  -5   1  21    10814.51    10938.82    289.55 o 
  -4   1  21     6117.96     6430.82    152.72 o 
  -3   1  21    10518.15    10668.44    217.04 o 
  -2   1  21    11521.20    12051.89    202.42 o 
  -1   1  21     8935.64     9020.29    136.89 o 
   0   1  21    22099.37    22140.69    340.71 o 
   1   1  21     1682.15     1676.74     43.80 o 
   2   1  21    24538.89    24109.02    356.40 o 
   3   1  21       20.62       92.52     28.72 o 
   4   1  21    20725.55    20373.29    315.02 o 
   5   1  21      357.85      359.50     40.38 o 
   6   1  21    14273.31    13474.47    233.54 o 
  -6   2  21     2088.12     2097.15    121.14 o 
  -5   2  21      464.24      469.27     56.74 o 
  -4   2  21     1842.52     1840.69     92.89 o 
  -3   2  21     2852.82     2795.02     90.27 o 
  -2   2  21     1572.38     1614.50     56.90 o 
  -1   2  21     4643.26     4743.23     85.81 o 
   0   2  21      777.25      866.27     36.45 o 
   1   2  21     2315.98     2368.78     61.99 o 
   2   2  21      187.98      278.51     35.99 o 
   3   2  21     2392.96     2458.33     68.77 o 
   4   2  21       97.03      152.57     31.67 o 
   5   2  21     3685.67     3719.16     93.64 o 
   6   2  21     1432.40     1534.04     80.21 o 
  -6   3  21      903.03      861.44     74.90 o 
  -5   3  21     7577.79     7404.05    177.72 o 
  -4   3  21     2784.40     2845.95     98.48 o 
  -3   3  21     7266.13     6947.91    186.22 o 
  -2   3  21     7446.41     7388.56    157.45 o 
  -1   3  21     4857.41     4886.79     88.95 o 
   0   3  21    13907.29    13547.70    251.02 o 
   1   3  21     2099.15     2224.11     63.40 o 
   2   3  21    13363.77    13160.35    249.79 o 
   3   3  21       21.81       17.51     27.40 o 
   4   3  21     8791.67     8358.65    153.52 o 
   5   3  21      689.18      789.15     70.59 o 
   6   3  21     7878.93     7828.05    192.53 o 
  -5   4  21     1764.84     1802.61    104.88 o 
  -4   4  21     6430.92     5917.17    246.82 o 
  -3   4  21     4229.30     3837.39    107.31 o 
  -2   4  21     2915.94     2797.94     77.50 o 
  -1   4  21     7751.09     7651.34    148.02 o 
   0   4  21      708.78      800.96     46.32 o 
   1   4  21    12616.99    12513.16    209.98 o 
   2   4  21      155.81      191.14     35.37 o 
   3   4  21    12653.75    12122.36    241.26 o 
   4   4  21      280.62      333.29     39.59 o 
   5   4  21     5795.98     5746.53    126.29 o 
  -5   5  21     1990.87     2078.45    100.08 o 
  -4   5  21     1337.52     1282.62     75.42 o 
  -3   5  21     1306.59     1329.32     64.38 o 
  -2   5  21     2945.53     2848.42     81.06 o 
  -1   5  21      524.12      537.25     44.34 o 
   0   5  21     2858.49     2949.03     94.67 o 
   1   5  21      159.47      144.77     45.85 o 
   2   5  21     4133.70     4095.31     99.53 o 
   3   5  21       56.25      103.91     42.21 o 
   4   5  21     3334.20     3365.11    108.16 o 
   5   5  21       66.11      101.34     42.14 o 
  -4   6  21     7650.10     7378.87    163.00 o 
  -3   6  21     5060.28     4761.93    115.25 o 
  -2   6  21     4619.24     4584.30    109.07 o 
  -1   6  21     6669.27     6509.52    156.07 o 
   0   6  21     2280.23     2190.91     86.27 o 
   1   6  21     8176.47     8162.68    181.26 o 
   2   6  21      456.86      461.78     48.24 o 
   3   6  21    11739.15    11825.23    212.96 o 
   4   6  21       78.63       90.70     48.17 o 
  -3   7  21       89.01       95.25     47.26 o 
  -2   7  21        7.90      100.32     44.87 o 
  -1   7  21      195.96      228.88     56.70 o 
   0   7  21       15.35      -20.54     49.11 o 
   1   7  21       16.69        5.66     49.69 o 
   2   7  21       69.17       69.45     56.17 o 
  -6   0  22       56.54       88.05     96.33 o 
  -5   0  22    13537.01    13313.15    478.14 o 
  -4   0  22     1175.96     1443.08    141.22 o 
  -3   0  22    17495.89    18326.57    417.57 o 
  -2   0  22      983.59     1200.39     72.94 o 
  -1   0  22    27689.98    27702.33    597.05 o 
   0   0  22    12770.23    12691.57    385.55 o 
   1   0  22     8178.64     7910.21    286.34 o 
   2   0  22    22999.08    21944.96    462.36 o 
   3   0  22     1169.83     1153.94     70.48 o 
   4   0  22    17031.24    16696.06    438.71 o 
   5   0  22      322.59      322.56     56.66 o 
   6   0  22    13153.85    12806.58    320.07 o 
  -6   1  22     1168.73     1202.11    104.65 o 
  -5   1  22      346.73      299.34     71.36 o 
  -4   1  22      906.86      992.89     65.26 o 
  -3   1  22      337.89      341.90     46.17 o 
  -2   1  22      576.70      618.87     41.37 o 
  -1   1  22       43.02      131.91     34.48 o 
   0   1  22      496.17      676.53     39.81 o 
   1   1  22      929.11      964.06     42.45 o 
   2   1  22      171.56      217.24     26.83 o 
   3   1  22      349.64      440.51     34.86 o 
   4   1  22      135.65      118.75     32.63 o 
   5   1  22      576.08      641.58     56.18 o 
   6   1  22      524.29      589.79     50.69 o 
  -6   2  22       99.61      229.05     75.96 o 
  -5   2  22    10591.47    10719.58    231.22 o 
  -4   2  22     1265.04     1332.01     74.02 o 
  -3   2  22    12547.85    12377.55    247.91 o 
  -2   2  22     8868.10     8573.60    182.61 o 
  -1   2  22     7391.70     7571.47    121.91 o 
   0   2  22    12323.38    12414.56    201.34 o 
   1   2  22     4384.38     4529.87    120.66 o 
   2   2  22    10713.10    10621.21    208.14 o 
   3   2  22     1925.16     1939.50     59.03 o 
   4   2  22    12453.39    11986.57    215.48 o 
   5   2  22      150.82      163.48     37.69 o 
   6   2  22    13034.25    12881.18    367.31 o 
  -6   3  22     4651.41     4674.23    178.35 o 
  -5   3  22       15.65       35.61     49.42 o 
  -4   3  22     5862.79     5713.15    146.35 o 
  -3   3  22      974.21      979.15     63.73 o 
  -2   3  22     5241.95     5368.86    182.56 o 
  -1   3  22     3609.00     3631.57     84.94 o 
   0   3  22     3898.97     4153.54    133.28 o 
   1   3  22     4003.43     4079.92     89.76 o 
   2   3  22     3680.73     3548.17     95.63 o 
   3   3  22     6207.02     6140.76    119.48 o 
   4   3  22      452.93      478.47     42.64 o 
   5   3  22     5078.66     4990.13    113.99 o 
  -5   4  22     5483.62     5270.43    149.45 o 
  -4   4  22      423.67      429.32     57.83 o 
  -3   4  22     4646.78     4427.41    118.18 o 
  -2   4  22     1990.05     1995.91     67.76 o 
  -1   4  22     3491.75     3521.98     86.40 o 
   0   4  22     3843.47     3979.84    106.56 o 
   1   4  22     2954.83     3012.10    120.09 o 
   2   4  22     5754.02     5910.17    158.26 o 
   3   4  22     1140.52     1225.45     67.22 o 
   4   4  22     5863.38     5696.80    121.87 o 
   5   4  22       28.41       18.94     38.62 o 
  -4   5  22     9528.56     9174.05    210.29 o 
  -3   5  22     1995.78     1967.53     74.82 o 
  -2   5  22     7017.51     6938.13    138.83 o 
  -1   5  22     4452.73     4258.14    152.88 o 
   0   5  22     4592.44     4532.40    120.83 o 
   1   5  22     7171.59     7064.66    168.67 o 
   2   5  22     2647.11     2735.79     87.32 o 
   3   5  22    10979.37    10891.38    228.45 o 
   4   5  22      477.02      507.25     57.62 o 
  -3   6  22      697.29      681.54     57.89 o 
  -2   6  22      120.88      117.56     42.28 o 
  -1   6  22     1201.73     1278.76     74.90 o 
   0   6  22      929.15      973.13     68.07 o 
   1   6  22      177.14      200.45     68.25 o 
   2   6  22     1297.22     1271.05     65.11 o 
   3   6  22       17.93       36.78     45.84 o 
  -2   7  22     7074.72     7105.42    214.66 o 
  -1   7  22     2678.58     2604.29    101.24 o 
   0   7  22     5847.90     5901.67    207.71 o 
   1   7  22     5754.81     5744.58    234.25 o 
   2   7  22     3256.30     3470.41    116.33 o 
  -6   1  23      757.82      897.85     97.89 o 
  -5   1  23    11727.28    12239.75    321.64 o 
  -4   1  23       45.61      114.08     45.26 o 
  -3   1  23    16420.78    17001.28    324.10 o 
  -2   1  23      362.67      478.33     39.54 o 
  -1   1  23    20358.95    20269.40    319.56 o 
   0   1  23     5207.28     5186.79    125.14 o 
   1   1  23    13257.15    13164.96    244.98 o 
   2   1  23     9629.55     9406.56    158.18 o 
   3   1  23     7310.53     7029.22    130.13 o 
   4   1  23    12128.64    12032.49    231.69 o 
   5   1  23     3320.64     3234.13    121.93 o 
   6   1  23    14538.63    14698.22    254.22 o 
  -5   2  23       11.11      109.80     66.88 o 
  -4   2  23     3230.31     3296.22    106.87 o 
  -3   2  23       20.30       53.30     40.82 o 
  -2   2  23     1303.88     1285.90     67.05 o 
  -1   2  23      132.58      217.43     33.17 o 
   0   2  23     1833.43     1846.19     58.26 o 
   1   2  23     1745.60     1754.28     65.41 o 
   2   2  23     1536.19     1532.03     62.14 o 
   3   2  23     2305.42     2380.70     66.40 o 
   4   2  23      470.50      548.44     44.20 o 
   5   2  23     2137.04     2141.67     73.34 o 
  -5   3  23     7135.92     7105.97    177.90 o 
  -4   3  23      111.61      106.26     48.25 o 
  -3   3  23    11427.97    10745.70    240.03 o 
  -2   3  23     1411.96     1398.25     70.49 o 
  -1   3  23     9705.42     9873.03    177.66 o 
   0   3  23     3209.31     3483.24    123.20 o 
   1   3  23     6612.30     6752.15    128.62 o 
   2   3  23     4497.31     4486.92    113.78 o 
   3   3  23     3952.56     3912.51    107.64 o 
   4   3  23     6104.84     6080.63    125.30 o 
   5   3  23     1583.19     1656.36     70.20 o 
  -5   4  23      500.94      579.44     67.95 o 
  -4   4  23     7110.57     6662.56    285.83 o 
  -3   4  23      547.65      550.66     58.00 o 
  -2   4  23     8784.14     8464.56    172.51 o 
  -1   4  23     2439.51     2413.45     83.41 o 
   0   4  23     7115.71     7228.32    206.07 o 
   1   4  23     3362.46     3344.87     84.94 o 
   2   4  23     4453.29     4524.55    117.87 o 
   3   4  23     6485.84     6278.24    179.53 o 
   4   4  23     1474.14     1623.68     92.46 o 
   5   4  23     6155.88     5928.04    155.70 o 
  -4   5  23       34.88       24.91     52.78 o 
  -3   5  23     2147.92     2217.46     78.72 o 
  -2   5  23       57.00      112.91     47.31 o 
  -1   5  23     2767.84     2891.46    149.79 o 
   0   5  23      807.47      815.86     61.45 o 
   1   5  23     2567.31     2568.00    116.92 o 
   2   5  23     1077.38     1110.02     59.84 o 
   3   5  23     2088.37     1956.95     87.98 o 
   4   5  23     1431.25     1561.39    100.07 o 
  -3   6  23       74.07       97.13     46.25 o 
  -2   6  23    10412.50    10186.81    308.25 o 
  -1   6  23      997.50      946.45     69.20 o 
   0   6  23     9184.05     9110.32    316.98 o 
   1   6  23     3115.64     3103.87    160.25 o 
   2   6  23     7322.04     7243.28    169.68 o 
   3   6  23     7445.09     7301.54    176.80 o 
   0   7  23       22.41       55.71     55.80 o 
  -5   0  24     9559.77    10044.80    397.01 o 
  -4   0  24     1939.25     2139.97    166.97 o 
  -3   0  24    19064.62    19733.57    451.63 o 
  -2   0  24      301.12      337.29     54.23 o 
  -1   0  24    20551.32    20814.09    466.24 o 
   0   0  24     1209.84     1273.87     76.44 o 
   1   0  24    20078.73    19229.29    618.05 o 
   2   0  24     2401.96     2527.01    158.37 o 
   3   0  24    12838.51    12321.47    286.76 o 
   4   0  24     5956.26     6101.13    318.78 o 
   5   0  24     7572.36     7804.29    216.13 o 
  -5   1  24      451.58      557.33     84.17 o 
  -4   1  24      696.70      773.44     85.05 o 
  -3   1  24      183.84      235.45     48.00 o 
  -2   1  24      519.80      578.95     43.22 o 
  -1   1  24       74.48      274.48     38.12 o 
   0   1  24     1206.01     1362.30     63.03 o 
   1   1  24      579.45      810.28     54.48 o 
   2   1  24     1352.33     1316.84     60.33 o 
   3   1  24      636.11      629.95     41.43 o 
   4   1  24      270.75      322.37     39.23 o 
   5   1  24       31.21       82.99     37.88 o 
  -5   2  24     8133.66     7946.67    238.90 o 
  -4   2  24     1780.93     1887.23    122.18 o 
  -3   2  24    13192.45    13171.59    265.49 o 
  -2   2  24      906.60      897.50     61.34 o 
  -1   2  24    19183.46    19576.67    312.25 o 
   0   2  24      886.20     1038.85     47.46 o 
   1   2  24    12587.14    12848.71    244.60 o 
   2   2  24     4243.32     4235.56    109.19 o 
   3   2  24     9045.96     8755.86    184.56 o 
   4   2  24     6242.01     6350.26    128.69 o 
   5   2  24     5199.31     5251.52    119.14 o 
  -5   3  24      750.82      832.61     74.20 o 
  -4   3  24     4121.81     4037.61    124.52 o 
  -3   3  24       76.57      157.83     46.99 o 
  -2   3  24     3239.49     3149.42     99.80 o 
  -1   3  24      138.89      198.83     49.52 o 
   0   3  24     4887.56     4814.97    118.45 o 
   1   3  24      266.00      352.92     37.67 o 
   2   3  24     4540.25     4462.35    114.76 o 
   3   3  24     1478.76     1482.84     71.02 o 
   4   3  24     2912.67     3003.19    100.66 o 
   5   3  24     2505.06     2532.28    152.33 o 
  -4   4  24      437.20      487.79     62.68 o 
  -3   4  24     4815.33     4567.74    130.29 o 
  -2   4  24        3.19       24.69     50.07 o 
  -1   4  24     4657.06     4963.78    126.96 o 
   0   4  24      204.28      281.94     46.01 o 
   1   4  24     5086.26     5157.90    112.85 o 
   2   4  24      511.99      591.35     52.95 o 
   3   4  24     5429.78     5397.65    171.30 o 
   4   4  24     1974.10     1972.04     87.67 o 
  -3   5  24      295.15      313.17     72.10 o 
  -2   5  24    12541.72    12250.15    252.22 o 
  -1   5  24       59.52       39.58     45.36 o 
   0   5  24    11097.10    11382.12    232.30 o 
   1   5  24      392.33      383.10    111.71 o 
   2   5  24     9317.08     9486.97    206.99 o 
   3   5  24     2848.99     2893.49    101.78 o 
  -2   6  24       12.55       45.59     50.68 o 
  -1   6  24      799.37      827.38     93.37 o 
   0   6  24       48.64       93.98     52.38 o 
   1   6  24      667.07      741.22     67.72 o 
   2   6  24       71.44       70.50     97.22 o 
  -5   1  25     4990.47     5474.26    193.83 o 
  -4   1  25     5398.06     5564.59    188.45 o 
  -3   1  25    12636.75    12931.39    262.55 o 
  -2   1  25     1161.93     1289.67     59.45 o 
  -1   1  25    15807.35    15862.77    261.11 o 
   0   1  25      273.37      356.75     48.67 o 
   1   1  25    16054.28    16120.56    340.70 o 
   2   1  25       62.38      145.19     37.55 o 
   3   1  25    14332.62    14402.97    233.36 o 
   4   1  25     2187.53     2174.00     70.89 o 
   5   1  25    10013.65    10208.49    188.18 o 
  -5   2  25     1359.35     1382.50    219.07 o 
  -4   2  25     1100.14     1138.71     75.85 o 
  -3   2  25      279.21      295.04     51.90 o 
  -2   2  25      654.48      742.39     58.80 o 
  -1   2  25      319.54      465.56     42.10 o 
   0   2  25     2044.26     2158.04    115.02 o 
   1   2  25        2.24      122.64     35.71 o 
   2   2  25     4030.20     3871.75    105.45 o 
   3   2  25      588.05      668.18     53.67 o 
   4   2  25     2751.21     2762.04     80.94 o 
   5   2  25      375.65      462.91     50.30 o 
  -4   3  25     3481.25     3431.68    116.11 o 
  -3   3  25     4324.57     4301.33    125.89 o 
  -2   3  25     4460.25     4177.02    144.50 o 
  -1   3  25     9477.07     8988.95    237.07 o 
   0   3  25       28.95      111.82     49.46 o 
   1   3  25     8515.84     8499.57    180.09 o 
   2   3  25      385.47      435.42     46.76 o 
   3   3  25     8036.12     7803.02    174.73 o 
   4   3  25      665.00      707.69     62.07 o 
  -4   4  25     4540.78     4455.56    136.94 o 
  -3   4  25     2394.74     2465.25     96.97 o 
  -2   4  25     8555.44     8483.20    610.71 o 
  -1   4  25      795.14      882.77     62.59 o 
   0   4  25    10015.44     9992.40    330.72 o 
   1   4  25        0.78       65.68     35.54 o 
   2   4  25     8051.27     8258.77    183.79 o 
   3   4  25      669.42      706.90     60.68 o 
   4   4  25     4111.25     4279.64    126.47 o 
  -3   5  25     2803.29     2841.86    132.51 o 
  -2   5  25       22.32       -1.49     48.22 o 
  -1   5  25     2071.85     2097.90     88.79 o 
   0   5  25      214.47      234.32     52.89 o 
   1   5  25     2401.21     2538.52     97.16 o 
   2   5  25      125.91      192.50     48.51 o 
   3   5  25     3280.87     3538.34    115.94 o 
  -1   6  25      665.37      701.42     68.49 o 
   0   6  25     9926.58    10172.30    365.70 o 
  -4   0  26     8993.56     9965.79    395.20 o 
  -3   0  26     8249.78     8783.31    352.07 o 
  -2   0  26     5968.03     6279.78    185.45 o 
  -1   0  26    12848.20    13167.11    320.11 o 
   0   0  26     3591.22     3517.48    175.85 o 
   1   0  26    12570.07    12531.31    436.78 o 
   2   0  26     1126.74     1260.97    121.68 o 
   3   0  26    14195.44    14672.86    634.64 o 
   4   0  26      250.73      298.82     58.09 o 
  -4   1  26      250.36      364.27     78.43 o 
  -3   1  26      552.91      499.89     58.26 o 
  -2   1  26      661.99      770.71     61.80 o 
  -1   1  26      350.19      523.71     44.01 o 
   0   1  26      735.39      870.67     70.62 o 
   1   1  26       36.05      188.55     49.96 o 
   2   1  26      695.20      753.34     53.33 o 
   3   1  26       39.62       88.67     38.90 o 
   4   1  26      877.91      993.03     63.73 o 
  -4   2  26     8317.76     8605.17    201.51 o 
  -3   2  26     5662.93     5772.66    150.73 o 
  -2   2  26     4894.69     4882.30    130.62 o 
  -1   2  26    10299.68     9921.98    255.34 o 
   0   2  26     1966.13     2041.40     80.70 o 
   1   2  26    14429.73    14597.53    276.93 o 
   2   2  26      517.29      565.03     67.12 o 
   3   2  26    14248.55    13753.33    269.08 o 
   4   2  26       11.29       10.57     42.26 o 
  -4   3  26     1042.22     1090.05     78.28 o 
  -3   3  26     1935.80     2154.96    200.20 o 
  -2   3  26     2014.74     2002.11     86.86 o 
  -1   3  26     1760.09     1839.85     97.31 o 
   0   3  26     3835.75     3788.53    133.15 o 
   1   3  26     1357.27     1491.41     79.87 o 
   2   3  26     6340.73     6437.15    151.80 o 
   3   3  26       15.68       30.38     40.92 o 
   4   3  26     3696.79     3631.95    114.15 o 
  -3   4  26     1198.04     1289.12     81.08 o 
  -2   4  26     3377.69     3087.75    129.36 o 
  -1   4  26     2509.50     2467.34    168.29 o 
   0   4  26     1091.89     1325.55    113.93 o 
   1   4  26     2893.15     2956.77    113.95 o 
   2   4  26      355.55      474.57     55.26 o 
   3   4  26     5509.31     5639.99    146.12 o 
  -2   5  26     3621.77     3411.67    141.66 o 
  -1   5  26     3228.63     3297.80    256.82 o 
   0   5  26     8281.47     8590.66    219.51 o 
   1   5  26      378.39      455.73     59.51 o 
   2   5  26     6521.70     6472.45    191.42 o 
  -4   1  27    10776.31    11587.60    314.05 o 
  -3   1  27     2235.36     2345.22    130.31 o 
  -2   1  27     9477.54     9803.94    213.46 o 
  -1   1  27     5131.77     5371.25    136.16 o 
   0   1  27     6591.46     6744.07    193.45 o 
   1   1  27     7895.69     7852.47    350.63 o 
   2   1  27     4026.51     4020.93    145.85 o 
   3   1  27    11205.68    11144.18    227.65 o 
   4   1  27      404.59      424.05     53.84 o 
  -4   2  27       68.46      144.59     71.31 o 
  -3   2  27     3403.71     3548.00    138.44 o 
  -2   2  27      892.37     1002.72     69.59 o 
  -1   2  27     2254.65     2256.52    106.94 o 
   0   2  27     1155.12     1172.15     83.62 o 
   1   2  27     1106.88     1354.20     91.41 o 
   2   2  27     2282.52     2361.31     99.61 o 
   3   2  27      254.36      461.71     52.68 o 
  -3   3  27     1378.76     1407.52    101.12 o 
  -2   3  27     4257.79     4171.09    150.97 o 
  -1   3  27     3183.97     3129.66    128.11 o 
   0   3  27     3111.09     3206.29    124.02 o 
   1   3  27     4835.52     4924.27    198.85 o 
   2   3  27     1727.62     1908.39     80.81 o 
   3   3  27     6934.12     6930.23    165.35 o 
  -2   4  27      737.24      657.38     79.31 o 
  -1   4  27     5100.42     5436.79    256.61 o 
   0   4  27     4044.09     4263.36    144.94 o 
   1   4  27     2695.67     2635.68    175.52 o 
   2   4  27     5076.38     5228.79    139.26 o 
  -3   0  28      180.43      265.67    108.02 o 
  -2   0  28    11097.93    11946.35    304.05 o 
  -1   0  28     1906.06     2178.09    146.64 o 
   0   0  28     8788.27     8962.28    338.64 o 
   1   0  28     4435.40     4872.04    226.53 o 
   2   0  28     8167.00     7992.27    320.67 o 
   3   0  28     6995.78     6768.44    290.80 o 
  -3   1  28     1522.70     1778.83    117.55 o 
  -2   1  28      155.25      297.80     52.53 o 
  -1   1  28      974.72     1065.73     67.94 o 
   0   1  28      461.69      721.26     70.78 o 
   1   1  28      722.49      872.46    108.04 o 
   2   1  28      384.89      457.37     68.79 o 
   3   1  28      274.00      359.54     50.46 o 
  -3   2  28       34.21      112.32     53.29 o 
  -2   2  28     9851.97     9852.94    265.63 o 
  -1   2  28      784.04      912.80     82.19 o 
   0   2  28     9514.40     9651.18    477.63 o 
   1   2  28     2483.47     2543.96    118.06 o 
   2   2  28     7327.50     7329.86    197.20 o 
   3   2  28     7123.78     7153.63    167.09 o 
  -2   3  28      199.89      240.22     63.22 o 
  -1   3  28     3998.32     3983.63    146.73 o 
   0   3  28     1002.73     1184.79    127.73 o 
   1   3  28     1976.32     2331.06    222.15 o 
   2   3  28     1880.56     1987.29     83.90 o 
   0   4  28     4978.29     5221.40    249.03 o 
  -2   1  29    10012.90    10161.30    274.27 o 
  -1   1  29        2.29       22.11     54.51 o 
   0   1  29    10443.31    10475.78    273.79 o 
   1   1  29      674.64      658.39     74.93 o 
   2   1  29    10570.41    10240.63    274.97 o 
  -2   2  29       50.78      201.93     75.70 o 
  -1   2  29     2748.21     2649.29    170.30 o 
   0   2  29       66.75      303.38     64.43 o 
   1   2  29     2418.06     2386.94    115.54 o 
   2   2  29      302.65      316.04     90.82 o 
   0   3  29     8532.97     8446.96    341.78 o 
  -1   0  30     1143.38     1356.65    131.81 o 
   0   0  30     7351.18     7574.20    310.00 o 
   1   0  30      110.74      157.06     86.13 o 
  -1   1  30      740.69      909.22    117.54 o 
   0   1  30       39.24      312.91     64.48 o 
                                                 
